# Supplementary material for: 1,3-Alternate conformer 5,11,17,23-tetra-tert-butyl-25,26,27,28-tetra­kis­(4-methyl­sulfanylbenz­yloxy)-2,8,14,20-tetra­thia­calix[4]arene
Source: Acta Crystallogr Sect E Struct Rep Online. 2013 Jun 8;69(Pt 7):o1009–10. doi: 10.1107/S1600536813014827 (PMC3772452; doi:10.1107/S1600536813014827)
Supplement: Supplementary file 1 [file e-69-o1009-sup1.cif]

##############################################################################
#                                                                            #
# This CIF contains the data in a paper accepted for publication in          #
# Acta Crystallographica Section E. It conforms to the requirements of       #
# Notes for Authors for Acta Crystallographica Section E, and has been       #
# peer reviewed under the auspices of the IUCr Commission on Journals.       #
#                                                                            #
# Full details of the Crystallographic Information File format               #
# are given in the paper "The Crystallographic Information File (CIF):       #
# a New Standard Archive File for Crystallography" by S. R. Hall, F. H.      #
# Allen and I. D. Brown [Acta Cryst. (1991), A47, 655-685].                  #
#                                                                            #
# The current version of the core CIF dictionary is obtainable from          #
# ftp://ftp.iucr.org/pub/cif_core.dic.                                       #
#                                                                            #
# Software is freely available for graphical display of the structure(s)     #
# in this CIF. For information consult the CIF software page                 #
# http://www.iucr.org/resources/cif/software.                                #
#                                                                            #
# This file may be used for bona fide research purposes within the           #
# scientific community so long as proper attribution is given to the journal # 
# article from which it was obtained.                                        #
#                                                                            #
##############################################################################
data_I
_audit_creation_method     SHELXL-97
_chemical_name_systematic
;\
5,11,17,23-Tetra-<i>tert</i>-butyl-25,26,27,28-tetrakis(4-\
methylsulfanylbenzyloxy)-2,8,14,20-tetrathiacalix[4]arene
;
_chemical_name_common     ?
_chemical_formula_moiety     'C72 H80 O4 S8'
_chemical_formula_sum     'C72 H80 O4 S8'
_chemical_formula_iupac     'C72 H80 O4 S8'
_chemical_formula_weight     1265.84
_chemical_melting_point     ?
_symmetry_cell_setting     triclinic
_symmetry_space_group_name_H-M     'P -1'
_symmetry_space_group_name_Hall     '-P 1'
loop_
    _symmetry_equiv_pos_as_xyz
    'x, y, z'
    '-x, -y, -z'
_cell_length_a     15.1863(10)
_cell_length_b     15.5795(11)
_cell_length_c     16.9774(12)
_cell_angle_alpha     75.473(2)
_cell_angle_beta     85.686(2)
_cell_angle_gamma     84.762(2)
_cell_volume     3866.4(5)
_cell_formula_units_Z     2
_cell_measurement_reflns_used     4356
_cell_measurement_theta_min     4.392
_cell_measurement_theta_max     45.059
_cell_measurement_temperature     293(2)
_exptl_crystal_description     prismatic
_exptl_crystal_colour     colourless
_exptl_crystal_size_max     0.256
_exptl_crystal_size_mid     0.211
_exptl_crystal_size_min     0.145
_exptl_crystal_density_diffrn     1.087
_exptl_crystal_density_meas     ?
_exptl_crystal_density_method     'not measured'
_exptl_crystal_F_000     1344
_exptl_absorpt_coefficient_mu     0.272
_exptl_absorpt_correction_type     multi-scan
_exptl_absorpt_process_details     '(SADABS; Bruker, 2007)'
_exptl_absorpt_correction_T_min     0.43438
_exptl_absorpt_correction_T_max     1.00000
_exptl_special_details
;
Spectroscopic data for the title compound:
^1^H NMR (400 MHz, CDCl~3~): 7.12 (s, 8H), 7.05 (d, J = 8.4 Hz, 8H), 6.92 (d, J
= 8.4 Hz, 8H), 5.04 (s, 8H), 2.48 (s, 12H, SCH~3~), 0.86 (s, 36H); ^13^C NMR
(100 MHz, CDCl~3~): 156.89 (C), 146.15 (C), 136.67 (C), 134.87 (C), 129.26
(CH), 128.57 (C), 127.69 (CH), 126.95 (CH), 70.65 (CH~2~), 33.86 (C), 30.73
(CH~3~), 16.31 (SCH~3~).
;
_diffrn_ambient_temperature     293(2)
_diffrn_radiation_type     MoK\a
_diffrn_radiation_wavelength     0.71073
_diffrn_radiation_source     'fine-focus sealed tube'
_diffrn_radiation_monochromator     graphite
_diffrn_measurement_device_type     'Bruker SMART CCD area-detector'
_diffrn_measurement_method     'phi and omega scans'
_diffrn_detector_area_resol_mean     ?
_diffrn_reflns_number     14394
_diffrn_reflns_av_R_equivalents     0.0000
_diffrn_reflns_av_sigmaI/netI     0.0575
_diffrn_reflns_theta_min     1.35
_diffrn_reflns_theta_max     25.50
_diffrn_reflns_theta_full     25.50
_diffrn_measured_fraction_theta_max     0.998
_diffrn_measured_fraction_theta_full     0.998
_diffrn_reflns_limit_h_min     -18
_diffrn_reflns_limit_h_max     18
_diffrn_reflns_limit_k_min     -18
_diffrn_reflns_limit_k_max     18
_diffrn_reflns_limit_l_min     0
_diffrn_reflns_limit_l_max     20
_diffrn_standards_number     ?
_diffrn_standards_interval_count     ?
_diffrn_standards_interval_time     ?
_diffrn_standards_decay_%     ?
_refine_special_details
;
Refinement of <i>F</i>^2^ against ALL reflections. The weighted <i>R</i>-factor
<i>wR</i> and goodness of fit <i>S</i> are based on <i>F</i>^2^, conventional
<i>R</i>-factors <i>R</i> are based on <i>F</i>, with <i>F</i> set to zero for
negative <i>F</i>^2^. The threshold expression of <i>F</i>^2^ >
\s(<i>F</i>^2^) is used only for calculating <i>R</i>-factors(gt) <i>etc</i>.
and is not relevant to the choice of reflections for refinement.
<i>R</i>-factors based on <i>F</i>^2^ are statistically about twice as large
as those based on <i>F</i>, and <i>R</i>- factors based on ALL data will be
even larger.
;
_reflns_number_total     14394
_reflns_number_gt     9034
_reflns_threshold_expression     I>2sigma(I)
_refine_ls_structure_factor_coef     Fsqd
_refine_ls_matrix_type     full
_refine_ls_R_factor_all     0.0917
_refine_ls_R_factor_gt     0.0594
_refine_ls_wR_factor_gt     0.1568
_refine_ls_wR_factor_ref     0.1718
_refine_ls_goodness_of_fit_ref     0.961
_refine_ls_restrained_S_all     1.003
_refine_ls_number_reflns     14394
_refine_ls_number_parameters     939
_refine_ls_number_restraints     244
_refine_ls_hydrogen_treatment     constr
_refine_ls_weighting_scheme     calc
_refine_ls_weighting_details
                 'calc w=1/[\s^2^(Fo^2^)+(0.1009P)^2^] where P=(Fo^2^+2Fc^2^)/3'
_atom_sites_solution_hydrogens     geom
_atom_sites_solution_primary     direct
_atom_sites_solution_secondary     difmap
_refine_ls_shift/su_max     0.004
_refine_ls_shift/su_mean     0.000
_refine_diff_density_max     0.401
_refine_diff_density_min     -0.285
_refine_ls_extinction_method     none
_refine_ls_extinction_coef     ?
loop_
    _atom_type_symbol
    _atom_type_description
    _atom_type_scat_dispersion_real
    _atom_type_scat_dispersion_imag
    _atom_type_scat_source
    'C' 'C' 0.0033 0.0016
                         'International Tables Vol C Tables 4.2.6.8 and 6.1.1.4'
    'H' 'H' 0.0000 0.0000
                         'International Tables Vol C Tables 4.2.6.8 and 6.1.1.4'
    'O' 'O' 0.0106 0.0060
                         'International Tables Vol C Tables 4.2.6.8 and 6.1.1.4'
    'S' 'S' 0.1246 0.1234
                         'International Tables Vol C Tables 4.2.6.8 and 6.1.1.4'
_computing_data_collection     'SMART (Bruker, 2007)'
_computing_cell_refinement     'SAINT (Bruker, 2007)'
_computing_data_reduction     'SAINT (Bruker, 2007)'
_computing_structure_solution     'SHELXS97 (Sheldrick, 2008)'
_computing_structure_refinement     'SHELXL97 (Sheldrick, 2008)'
_computing_molecular_graphics     'SHELXTL (Sheldrick, 2008)'
_computing_publication_material     'SHELXTL (Sheldrick, 2008)'
loop_
    _atom_site_type_symbol
    _atom_site_label
    _atom_site_fract_x
    _atom_site_fract_y
    _atom_site_fract_z
    _atom_site_U_iso_or_equiv
    _atom_site_adp_type
    _atom_site_calc_flag
    _atom_site_refinement_flags
    _atom_site_occupancy
    _atom_site_symmetry_multiplicity
    _atom_site_disorder_assembly
    _atom_site_disorder_group
    S S1 0.94198(4) 0.90174(4) 0.09861(4) 0.05036(19) Uani d . 1 1 . .
    S S2 0.92245(5) 0.55348(5) 0.07790(5) 0.0582(2) Uani d . 1 1 . .
    S S3 0.55404(5) 0.59267(5) 0.09846(5) 0.0631(2) Uani d . 1 1 . .
    S S4 0.57286(4) 0.93527(5) 0.13515(4) 0.0541(2) Uani d . 1 1 . .
    S S5 1.3408(4) 0.7583(4) -0.0886(7) 0.1079(15) Uani d PDU 0.70 1 A 1
    S S6 0.7412(5) 0.5926(7) 0.5541(5) 0.1038(18) Uani d PDU 0.50 1 B 1
    S S7 0.7645(7) 0.8754(7) -0.3436(5) 0.101(2) Uani d PDU 0.50 1 C 1
    S S8 0.5403(5) 1.1277(5) 0.4157(3) 0.0949(13) Uani d PDU 0.55 1 D 1
    C C48 1.3875(3) 0.6516(4) -0.0944(4) 0.0867(19) Uani d PDU 0.65 1 A 1
    H H48A 1.3728 0.6089 -0.0448 0.130 Uiso calc PR 0.65 1 A 1
    H H48B 1.4507 0.6526 -0.1023 0.130 Uiso calc PR 0.65 1 A 1
    H H48C 1.3644 0.6355 -0.1394 0.130 Uiso calc PR 0.65 1 A 1
    C C56 0.7113(9) 0.7107(9) 0.5414(10) 0.122(4) Uani d PDU 0.50 1 B 1
    H H56A 0.7601 0.7438 0.5151 0.184 Uiso calc PR 0.50 1 B 1
    H H56B 0.6971 0.7227 0.5939 0.184 Uiso calc PR 0.50 1 B 1
    H H56C 0.6608 0.7279 0.5087 0.184 Uiso calc PR 0.50 1 B 1
    C C64 0.6894(8) 0.9425(8) -0.4157(6) 0.118(4) Uani d PDU 0.50 1 C 1
    H H64A 0.6667 0.9941 -0.3974 0.177 Uiso calc PR 0.50 1 C 1
    H H64B 0.6413 0.9084 -0.4203 0.177 Uiso calc PR 0.50 1 C 1
    H H64C 0.7203 0.9606 -0.4679 0.177 Uiso calc PR 0.50 1 C 1
    C C72 0.5345(9) 1.2383(7) 0.3516(8) 0.119(3) Uani d PDU 0.60 1 D 1
    H H72D 0.5930 1.2584 0.3398 0.179 Uiso calc PR 0.60 1 D 1
    H H72E 0.4987 1.2772 0.3789 0.179 Uiso calc PR 0.60 1 D 1
    H H72F 0.5086 1.2385 0.3016 0.179 Uiso calc PR 0.60 1 D 1
    S S5' 1.3463(11) 0.7406(12) -0.0752(17) 0.1084(16) Uani d PDU 0.30 1 A 2
    S S6' 0.7109(6) 0.6042(8) 0.5530(6) 0.122(3) Uani d PDU 0.50 1 B 2
    S S7' 0.7480(8) 0.8905(8) -0.3466(5) 0.117(3) Uani d PDU 0.50 1 C 2
    S S8' 0.5571(8) 1.1460(8) 0.4075(6) 0.140(4) Uani d PDU 0.45 1 D 2
    C C48' 1.3332(13) 0.6556(10) -0.1267(10) 0.138(5) Uani d PDU 0.35 1 A 2
    H H48D 1.3409 0.5983 -0.0894 0.207 Uiso calc PR 0.35 1 A 2
    H H48E 1.3766 0.6597 -0.1714 0.207 Uiso calc PR 0.35 1 A 2
    H H48F 1.2749 0.6635 -0.1470 0.207 Uiso calc PR 0.35 1 A 2
    C C56' 0.7588(10) 0.7043(10) 0.5410(10) 0.138(5) Uani d PDU 0.50 1 B 2
    H H56D 0.7428 0.7439 0.4901 0.208 Uiso calc PR 0.50 1 B 2
    H H56E 0.8220 0.6935 0.5412 0.208 Uiso calc PR 0.50 1 B 2
    H H56F 0.7379 0.7307 0.5850 0.208 Uiso calc PR 0.50 1 B 2
    C C64' 0.6973(10) 0.9922(8) -0.4005(8) 0.143(5) Uani d PDU 0.50 1 C 2
    H H64D 0.6341 0.9911 -0.3922 0.215 Uiso calc PR 0.50 1 C 2
    H H64E 0.7136 1.0011 -0.4576 0.215 Uiso calc PR 0.50 1 C 2
    H H64F 0.7164 1.0399 -0.3812 0.215 Uiso calc PR 0.50 1 C 2
    C C72' 0.5716(15) 1.2563(14) 0.3432(17) 0.174(11) Uani d PDU 0.40 1 D 2
    H H72A 0.6305 1.2720 0.3472 0.260 Uiso calc PR 0.40 1 D 2
    H H72B 0.5294 1.2984 0.3607 0.260 Uiso calc PR 0.40 1 D 2
    H H72C 0.5627 1.2568 0.2877 0.260 Uiso calc PR 0.40 1 D 2
    O O1 0.89430(12) 0.76024(13) 0.01849(11) 0.0584(5) Uani d . 1 1 . .
    O O2 0.74105(12) 0.60108(12) 0.15708(10) 0.0515(4) Uani d . 1 1 . .
    O O3 0.61701(11) 0.78218(12) 0.04810(10) 0.0482(4) Uani d . 1 1 . .
    O O4 0.75495(12) 0.85942(12) 0.18907(11) 0.0554(5) Uani d . 1 1 . .
    C C1 0.94462(15) 0.78558(16) 0.14019(15) 0.0422(6) Uani d . 1 1 . .
    C C2 0.97394(16) 0.75315(17) 0.21775(15) 0.0475(6) Uani d . 1 1 . .
    H H2 0.9865 0.7933 0.2470 0.057 Uiso calc R 1 1 . .
    C C3 0.98546(16) 0.66224(18) 0.25391(15) 0.0478(6) Uani d . 1 1 . .
    C C4 0.96376(16) 0.60604(17) 0.20888(16) 0.0486(6) Uani d . 1 1 . .
    H H4 0.9686 0.5451 0.2319 0.058 Uiso calc R 1 1 . .
    C C5 0.93484(15) 0.63659(16) 0.13047(15) 0.0433(6) Uani d . 1 1 . .
    C C6 0.92664(15) 0.72676(16) 0.09419(14) 0.0410(6) Uani d . 1 1 . .
    C C7 1.01959(18) 0.6293(2) 0.34044(16) 0.0604(8) Uani d . 1 1 . .
    C C8 1.0129(3) 0.5297(3) 0.3732(2) 0.1042(13) Uani d U 1 1 . .
    H H8A 0.9520 0.5165 0.3766 0.156 Uiso calc R 1 1 . .
    H H8B 1.0361 0.5110 0.4264 0.156 Uiso calc R 1 1 . .
    H H8C 1.0465 0.4987 0.3372 0.156 Uiso calc R 1 1 . .
    C C9 1.1168(2) 0.6489(3) 0.3363(2) 0.1014(13) Uani d U 1 1 . .
    H H9A 1.1506 0.6166 0.3016 0.152 Uiso calc R 1 1 . .
    H H9B 1.1387 0.6309 0.3900 0.152 Uiso calc R 1 1 . .
    H H9C 1.1220 0.7115 0.3148 0.152 Uiso calc R 1 1 . .
    C C10 0.9657(3) 0.6748(3) 0.3990(2) 0.1032(13) Uani d U 1 1 . .
    H H10A 0.9707 0.7378 0.3814 0.155 Uiso calc R 1 1 . .
    H H10B 0.9876 0.6529 0.4526 0.155 Uiso calc R 1 1 . .
    H H10C 0.9048 0.6625 0.4004 0.155 Uiso calc R 1 1 . .
    C C11 0.81713(17) 0.57302(16) 0.03584(16) 0.0468(6) Uani d . 1 1 . .
    C C12 0.81386(18) 0.56067(17) -0.04176(16) 0.0513(7) Uani d . 1 1 . .
    H H12 0.8667 0.5513 -0.0709 0.062 Uiso calc R 1 1 . .
    C C13 0.73439(19) 0.56175(18) -0.07774(16) 0.0536(7) Uani d . 1 1 E .
    C C14 0.65774(18) 0.57739(19) -0.03304(16) 0.0545(7) Uani d . 1 1 . .
    H H14 0.6035 0.5799 -0.0559 0.065 Uiso calc R 1 1 . .
    C C15 0.65889(17) 0.58959(17) 0.04548(16) 0.0494(6) Uani d . 1 1 . .
    C C16 0.73887(17) 0.58747(16) 0.08053(15) 0.0455(6) Uani d . 1 1 . .
    C C17 0.7309(2) 0.5441(2) -0.16228(19) 0.0693(9) Uani d . 1 1 . .
    C C18 0.8077(14) 0.5946(9) -0.2193(10) 0.079(3) Uani d PU 0.50 1 E 1
    H H18A 0.8642 0.5692 -0.1993 0.119 Uiso calc PR 0.50 1 E 1
    H H18B 0.8012 0.6565 -0.2193 0.119 Uiso calc PR 0.50 1 E 1
    H H18C 0.8042 0.5885 -0.2739 0.119 Uiso calc PR 0.50 1 E 1
    C C19 0.7130(6) 0.4463(7) -0.1505(7) 0.099(3) Uani d PU 0.60 1 E 1
    H H19A 0.7058 0.4348 -0.2026 0.148 Uiso calc PR 0.60 1 E 1
    H H19B 0.6599 0.4340 -0.1166 0.148 Uiso calc PR 0.60 1 E 1
    H H19C 0.7619 0.4089 -0.1251 0.148 Uiso calc PR 0.60 1 E 1
    C C20 0.6510(10) 0.6081(7) -0.2097(9) 0.081(3) Uani d PU 0.50 1 E 1
    H H20A 0.6626 0.6692 -0.2167 0.121 Uiso calc PR 0.50 1 E 1
    H H20B 0.5962 0.5966 -0.1784 0.121 Uiso calc PR 0.50 1 E 1
    H H20C 0.6471 0.5962 -0.2621 0.121 Uiso calc PR 0.50 1 E 1
    C C18' 0.8117(15) 0.5609(9) -0.2147(12) 0.095(5) Uani d PU 0.50 1 E 2
    H H18D 0.8041 0.5475 -0.2659 0.143 Uiso calc PR 0.50 1 E 2
    H H18E 0.8606 0.5239 -0.1887 0.143 Uiso calc PR 0.50 1 E 2
    H H18F 0.8235 0.6222 -0.2240 0.143 Uiso calc PR 0.50 1 E 2
    C C19' 0.7610(10) 0.4428(12) -0.1482(11) 0.112(5) Uani d PU 0.40 1 E 2
    H H19D 0.7581 0.4249 -0.1981 0.169 Uiso calc PR 0.40 1 E 2
    H H19E 0.7226 0.4089 -0.1068 0.169 Uiso calc PR 0.40 1 E 2
    H H19F 0.8207 0.4325 -0.1312 0.169 Uiso calc PR 0.40 1 E 2
    C C20' 0.6462(10) 0.5704(7) -0.1996(9) 0.087(3) Uani d PU 0.50 1 E 2
    H H20D 0.6358 0.6339 -0.2119 0.131 Uiso calc PR 0.50 1 E 2
    H H20E 0.5997 0.5438 -0.1625 0.131 Uiso calc PR 0.50 1 E 2
    H H20F 0.6471 0.5507 -0.2489 0.131 Uiso calc PR 0.50 1 E 2
    C C21 0.55120(16) 0.67324(18) 0.15619(15) 0.0480(6) Uani d . 1 1 . .
    C C22 0.51071(17) 0.64880(19) 0.23451(16) 0.0524(7) Uani d . 1 1 . .
    H H22 0.4942 0.5910 0.2547 0.063 Uiso calc R 1 1 . .
    C C23 0.49475(16) 0.70917(19) 0.28255(15) 0.0506(7) Uani d . 1 1 F .
    C C24 0.52130(16) 0.79369(19) 0.25020(15) 0.0485(6) Uani d . 1 1 . .
    H H24 0.5121 0.8350 0.2817 0.058 Uiso calc R 1 1 . .
    C C25 0.56121(15) 0.81970(17) 0.17237(15) 0.0448(6) Uani d . 1 1 . .
    C C26 0.57623(15) 0.75879(17) 0.12452(14) 0.0432(6) Uani d . 1 1 . .
    C C27 0.4468(2) 0.6825(2) 0.36633(17) 0.0648(8) Uani d . 1 1 . .
    C C28 0.4834(8) 0.5980(8) 0.4150(7) 0.078(3) Uani d PU 0.55 1 F 1
    H H28A 0.4491 0.5821 0.4657 0.118 Uiso calc PR 0.55 1 F 1
    H H28B 0.5436 0.6033 0.4257 0.118 Uiso calc PR 0.55 1 F 1
    H H28C 0.4817 0.5528 0.3859 0.118 Uiso calc PR 0.55 1 F 1
    C C29 0.4863(8) 0.7236(9) 0.4259(8) 0.120(4) Uani d PU 0.50 1 F 1
    H H29A 0.4622 0.6988 0.4800 0.180 Uiso calc PR 0.50 1 F 1
    H H29B 0.4723 0.7867 0.4117 0.180 Uiso calc PR 0.50 1 F 1
    H H29C 0.5494 0.7113 0.4240 0.180 Uiso calc PR 0.50 1 F 1
    C C30 0.3469(7) 0.6736(6) 0.3514(6) 0.063(2) Uani d PU 0.55 1 F 1
    H H30A 0.3438 0.6265 0.3247 0.095 Uiso calc PR 0.55 1 F 1
    H H30B 0.3228 0.7284 0.3176 0.095 Uiso calc PR 0.55 1 F 1
    H H30C 0.3135 0.6604 0.4027 0.095 Uiso calc PR 0.55 1 F 1
    C C28' 0.4615(12) 0.5716(11) 0.4032(12) 0.107(6) Uani d PU 0.45 1 F 2
    H H28D 0.5218 0.5519 0.3921 0.161 Uiso calc PR 0.45 1 F 2
    H H28E 0.4227 0.5428 0.3776 0.161 Uiso calc PR 0.45 1 F 2
    H H28F 0.4482 0.5569 0.4610 0.161 Uiso calc PR 0.45 1 F 2
    C C29' 0.4421(7) 0.7589(7) 0.4124(7) 0.096(3) Uani d PU 0.50 1 F 2
    H H29D 0.4133 0.7393 0.4654 0.144 Uiso calc PR 0.50 1 F 2
    H H29E 0.4092 0.8105 0.3818 0.144 Uiso calc PR 0.50 1 F 2
    H H29F 0.5010 0.7735 0.4180 0.144 Uiso calc PR 0.50 1 F 2
    C C30' 0.3535(11) 0.7105(9) 0.3632(10) 0.100(5) Uani d PU 0.45 1 F 2
    H H30D 0.3283 0.6887 0.3225 0.150 Uiso calc PR 0.45 1 F 2
    H H30E 0.3459 0.7743 0.3498 0.150 Uiso calc PR 0.45 1 F 2
    H H30F 0.3242 0.6872 0.4154 0.150 Uiso calc PR 0.45 1 F 2
    C C31 0.67539(16) 0.94933(16) 0.07791(16) 0.0457(6) Uani d . 1 1 . .
    C C32 0.67360(17) 1.00449(17) 0.00043(17) 0.0520(7) Uani d . 1 1 . .
    H H32 0.6191 1.0264 -0.0209 0.062 Uiso calc R 1 1 . .
    C C33 0.75021(17) 1.02849(17) -0.04684(16) 0.0506(7) Uani d . 1 1 G .
    C C34 0.82966(16) 0.99078(16) -0.01344(16) 0.0465(6) Uani d . 1 1 . .
    H H34 0.8823 1.0034 -0.0443 0.056 Uiso calc R 1 1 . .
    C C35 0.83338(15) 0.93503(15) 0.06423(16) 0.0424(6) Uani d . 1 1 . .
    C C36 0.75657(16) 0.91547(15) 0.11223(15) 0.0424(6) Uani d . 1 1 . .
    C C37 0.7462(2) 1.0937(2) -0.13094(19) 0.0690(9) Uani d . 1 1 . .
    C C38 0.8285(5) 1.1254(7) -0.1654(6) 0.100(3) Uani d PU 0.50 1 G 1
    H H38A 0.8696 1.0759 -0.1697 0.151 Uiso calc PR 0.50 1 G 1
    H H38B 0.8513 1.1579 -0.1313 0.151 Uiso calc PR 0.50 1 G 1
    H H38C 0.8203 1.1637 -0.2187 0.151 Uiso calc PR 0.50 1 G 1
    C C39 0.6820(5) 1.1826(4) -0.1164(4) 0.0743(19) Uani d PU 0.50 1 G 1
    H H39A 0.6760 1.2258 -0.1675 0.112 Uiso calc PR 0.50 1 G 1
    H H39B 0.7086 1.2082 -0.0790 0.112 Uiso calc PR 0.50 1 G 1
    H H39C 0.6245 1.1645 -0.0944 0.112 Uiso calc PR 0.50 1 G 1
    C C40 0.6885(7) 1.0612(6) -0.1841(6) 0.077(3) Uani d PU 0.60 1 G 1
    H H40A 0.6291 1.0590 -0.1605 0.116 Uiso calc PR 0.60 1 G 1
    H H40B 0.7109 1.0028 -0.1884 0.116 Uiso calc PR 0.60 1 G 1
    H H40C 0.6888 1.1010 -0.2374 0.116 Uiso calc PR 0.60 1 G 1
    C C38' 0.8304(6) 1.0565(6) -0.1917(4) 0.092(2) Uani d PU 0.50 1 G 2
    H H38D 0.8247 0.9951 -0.1898 0.138 Uiso calc PR 0.50 1 G 2
    H H38E 0.8867 1.0626 -0.1722 0.138 Uiso calc PR 0.50 1 G 2
    H H38F 0.8266 1.0912 -0.2469 0.138 Uiso calc PR 0.50 1 G 2
    C C39' 0.7743(8) 1.1786(5) -0.1287(5) 0.110(3) Uani d PU 0.50 1 G 2
    H H39D 0.7749 1.2171 -0.1826 0.166 Uiso calc PR 0.50 1 G 2
    H H39E 0.8327 1.1709 -0.1087 0.166 Uiso calc PR 0.50 1 G 2
    H H39F 0.7339 1.2046 -0.0933 0.166 Uiso calc PR 0.50 1 G 2
    C C40' 0.6673(10) 1.0938(10) -0.1712(10) 0.093(5) Uani d PU 0.40 1 G 2
    H H40D 0.6777 1.1173 -0.2288 0.140 Uiso calc PR 0.40 1 G 2
    H H40E 0.6210 1.1301 -0.1509 0.140 Uiso calc PR 0.40 1 G 2
    H H40F 0.6500 1.0341 -0.1611 0.140 Uiso calc PR 0.40 1 G 2
    C C41 0.9429(2) 0.7617(3) -0.05348(19) 0.0923(12) Uani d . 1 1 . .
    H H41A 0.9234 0.8159 -0.0924 0.111 Uiso calc R 1 1 . .
    H H41B 0.9263 0.7125 -0.0733 0.111 Uiso calc R 1 1 . .
    C C42 1.04093(19) 0.7569(2) -0.05638(16) 0.0562(7) Uani d . 1 1 A .
    C C43 1.0881(2) 0.8287(2) -0.0609(2) 0.0734(9) Uani d . 1 1 . .
    H H43 1.0571 0.8819 -0.0570 0.088 Uiso calc R 1 1 . .
    C C44 1.1777(2) 0.8264(2) -0.0708(2) 0.0770(9) Uani d . 1 1 A .
    H H44 1.2062 0.8780 -0.0755 0.092 Uiso calc R 1 1 . .
    C C45 1.2255(2) 0.7502(2) -0.07393(19) 0.0663(8) Uani d D 1 1 . .
    C C46 1.1828(2) 0.6758(2) -0.0680(2) 0.0847(11) Uani d . 1 1 A .
    H H46 1.2149 0.6226 -0.0702 0.102 Uiso calc R 1 1 . .
    C C47 1.0911(2) 0.6795(2) -0.0585(2) 0.0836(10) Uani d . 1 1 . .
    H H47 1.0627 0.6278 -0.0534 0.100 Uiso calc R 1 1 A .
    C C49 0.7374(2) 0.5227(2) 0.22128(18) 0.0722(9) Uani d . 1 1 . .
    H H49A 0.7884 0.4819 0.2158 0.087 Uiso calc R 1 1 . .
    H H49B 0.6844 0.4935 0.2185 0.087 Uiso calc R 1 1 . .
    C C50 0.73654(19) 0.5463(2) 0.30111(16) 0.0590(7) Uani d . 1 1 B .
    C C51 0.7421(2) 0.4787(2) 0.3715(2) 0.0797(10) Uani d . 1 1 . .
    H H51 0.7469 0.4199 0.3679 0.096 Uiso calc R 1 1 . .
    C C52 0.7408(3) 0.4970(3) 0.4467(2) 0.0885(11) Uani d . 1 1 B .
    H H52 0.7463 0.4504 0.4929 0.106 Uiso calc R 1 1 . .
    C C53 0.7316(2) 0.5822(3) 0.45457(18) 0.0762(10) Uani d D 1 1 . .
    C C54 0.7265(2) 0.6505(2) 0.38446(18) 0.0738(9) Uani d . 1 1 B .
    H H54 0.7215 0.7093 0.3884 0.089 Uiso calc R 1 1 . .
    C C55 0.7288(2) 0.6322(2) 0.30871(17) 0.0635(8) Uani d . 1 1 . .
    H H55 0.7250 0.6789 0.2623 0.076 Uiso calc R 1 1 B .
    C C57 0.55681(18) 0.8144(2) -0.01567(16) 0.0621(8) Uani d . 1 1 . .
    H H57A 0.5263 0.8702 -0.0101 0.074 Uiso calc R 1 1 . .
    H H57B 0.5129 0.7718 -0.0119 0.074 Uiso calc R 1 1 . .
    C C58 0.60755(17) 0.82777(18) -0.09687(15) 0.0498(6) Uani d . 1 1 C .
    C C59 0.69751(18) 0.8091(2) -0.10537(17) 0.0595(8) Uani d . 1 1 . .
    H H59 0.7297 0.7851 -0.0594 0.071 Uiso calc R 1 1 . .
    C C60 0.7401(2) 0.8257(2) -0.18123(18) 0.0677(9) Uani d . 1 1 C .
    H H60 0.8009 0.8121 -0.1860 0.081 Uiso calc R 1 1 . .
    C C61 0.6942(2) 0.8625(2) -0.25093(17) 0.0671(8) Uani d D 1 1 . .
    C C62 0.6036(2) 0.8789(2) -0.24219(18) 0.0712(9) Uani d . 1 1 C .
    H H62 0.5710 0.9016 -0.2881 0.085 Uiso calc R 1 1 . .
    C C63 0.56160(19) 0.8621(2) -0.16682(18) 0.0613(8) Uani d . 1 1 . .
    H H63 0.5005 0.8739 -0.1621 0.074 Uiso calc R 1 1 C .
    C C65 0.7901(2) 0.8914(2) 0.25194(18) 0.0726(9) Uani d . 1 1 . .
    H H65A 0.8429 0.9217 0.2296 0.087 Uiso calc R 1 1 . .
    H H65B 0.8078 0.8408 0.2955 0.087 Uiso calc R 1 1 . .
    C C66 0.7271(2) 0.9535(2) 0.28716(18) 0.0674(8) Uani d . 1 1 D .
    C C67 0.7308(4) 1.0429(3) 0.2639(3) 0.1251(17) Uani d . 1 1 . .
    H H67 0.7725 1.0668 0.2233 0.150 Uiso calc R 1 1 . .
    C C68 0.6738(4) 1.1006(3) 0.2991(3) 0.1278(18) Uani d . 1 1 D .
    H H68 0.6770 1.1617 0.2802 0.153 Uiso calc R 1 1 . .
    C C69 0.6153(3) 1.0692(3) 0.3591(2) 0.0833(10) Uani d D 1 1 . .
    C C70 0.6075(3) 0.9797(3) 0.3810(2) 0.0950(12) Uani d . 1 1 D .
    H H70 0.5643 0.9567 0.4204 0.114 Uiso calc R 1 1 . .
    C C71 0.6625(3) 0.9227(3) 0.3458(2) 0.0841(10) Uani d . 1 1 . .
    H H71 0.6556 0.8620 0.3623 0.101 Uiso calc R 1 1 D .
loop_
    _atom_site_aniso_label
    _atom_site_aniso_U_11
    _atom_site_aniso_U_22
    _atom_site_aniso_U_33
    _atom_site_aniso_U_12
    _atom_site_aniso_U_13
    _atom_site_aniso_U_23
    S1 0.0351(3) 0.0425(4) 0.0712(5) -0.0045(3) -0.0091(3) -0.0073(3)
    S2 0.0531(4) 0.0521(4) 0.0765(5) 0.0083(3) -0.0126(4) -0.0308(4)
    S3 0.0511(4) 0.0731(5) 0.0756(5) -0.0196(4) 0.0114(4) -0.0365(4)
    S4 0.0399(4) 0.0493(4) 0.0695(5) 0.0021(3) 0.0070(3) -0.0126(3)
    S5 0.0590(11) 0.091(3) 0.175(4) -0.0079(15) 0.0024(14) -0.037(3)
    S6 0.135(5) 0.135(3) 0.0394(16) 0.007(3) -0.019(3) -0.0198(15)
    S7 0.095(3) 0.167(5) 0.043(2) -0.012(4) 0.0104(16) -0.031(3)
    S8 0.108(2) 0.119(3) 0.0641(16) 0.021(3) -0.0073(16) -0.0442(16)
    C48 0.039(3) 0.095(4) 0.123(5) 0.021(3) -0.015(3) -0.029(3)
    C56 0.137(9) 0.165(9) 0.080(6) -0.016(7) -0.008(7) -0.057(6)
    C64 0.134(7) 0.149(8) 0.054(5) -0.018(7) -0.003(5) 0.008(5)
    C72 0.137(7) 0.102(6) 0.127(6) -0.001(5) 0.010(6) -0.049(5)
    S5' 0.0595(13) 0.092(3) 0.175(4) -0.0095(18) 0.0015(16) -0.037(3)
    S6' 0.135(5) 0.177(6) 0.056(2) -0.021(4) 0.000(3) -0.029(3)
    S7' 0.122(5) 0.152(4) 0.057(2) 0.019(3) 0.024(2) -0.005(2)
    S8' 0.159(6) 0.146(6) 0.137(5) -0.001(4) 0.007(3) -0.083(4)
    C48' 0.182(10) 0.106(8) 0.129(9) -0.016(8) 0.038(8) -0.048(7)
    C56' 0.163(10) 0.179(9) 0.089(7) -0.013(8) -0.005(8) -0.064(6)
    C64' 0.173(9) 0.127(8) 0.106(8) -0.023(7) 0.009(6) 0.013(6)
    C72' 0.178(14) 0.166(13) 0.180(13) 0.000(9) -0.003(9) -0.056(9)
    O1 0.0476(11) 0.0799(14) 0.0445(11) 0.0093(9) -0.0129(9) -0.0113(9)
    O2 0.0602(11) 0.0554(11) 0.0418(10) -0.0062(9) -0.0020(8) -0.0172(8)
    O3 0.0394(9) 0.0626(11) 0.0409(10) -0.0054(8) 0.0035(8) -0.0106(8)
    O4 0.0515(11) 0.0623(12) 0.0476(11) -0.0014(9) -0.0024(9) -0.0056(9)
    C1 0.0311(12) 0.0451(14) 0.0496(15) -0.0011(10) -0.0043(11) -0.0101(11)
    C2 0.0410(14) 0.0534(16) 0.0506(16) -0.0024(12) -0.0082(12) -0.0160(12)
    C3 0.0381(14) 0.0607(17) 0.0433(14) 0.0025(12) -0.0055(11) -0.0117(13)
    C4 0.0439(14) 0.0442(15) 0.0536(16) 0.0030(12) -0.0050(12) -0.0059(12)
    C5 0.0381(13) 0.0429(14) 0.0500(15) 0.0031(11) -0.0071(11) -0.0143(12)
    C6 0.0313(12) 0.0483(15) 0.0429(14) 0.0001(11) -0.0041(10) -0.0110(11)
    C7 0.0507(16) 0.079(2) 0.0449(16) 0.0031(15) -0.0125(13) -0.0036(14)
    C8 0.126(3) 0.105(3) 0.066(2) -0.009(2) -0.021(2) 0.012(2)
    C9 0.066(2) 0.150(4) 0.078(2) -0.014(2) -0.0329(19) 0.004(2)
    C10 0.107(3) 0.147(4) 0.055(2) 0.019(3) -0.009(2) -0.033(2)
    C11 0.0506(15) 0.0406(14) 0.0527(16) -0.0048(12) -0.0048(13) -0.0171(12)
    C12 0.0526(16) 0.0503(16) 0.0545(16) -0.0058(13) 0.0058(13) -0.0213(13)
    C13 0.0592(17) 0.0534(16) 0.0524(16) -0.0065(13) -0.0007(14) -0.0210(13)
    C14 0.0511(16) 0.0656(18) 0.0531(16) -0.0071(14) -0.0069(13) -0.0242(14)
    C15 0.0513(16) 0.0484(15) 0.0513(16) -0.0064(12) 0.0015(13) -0.0178(12)
    C16 0.0523(16) 0.0412(14) 0.0448(15) -0.0061(12) -0.0003(12) -0.0138(11)
    C17 0.074(2) 0.085(2) 0.0605(19) -0.0099(18) -0.0001(17) -0.0375(17)
    C18 0.094(6) 0.100(8) 0.046(4) -0.006(7) 0.012(4) -0.030(5)
    C19 0.118(6) 0.102(5) 0.100(5) -0.004(5) -0.028(5) -0.065(4)
    C20 0.093(5) 0.095(6) 0.061(5) -0.002(5) -0.017(4) -0.029(5)
    C18' 0.102(7) 0.110(9) 0.083(7) -0.019(7) 0.007(5) -0.041(7)
    C19' 0.143(10) 0.117(8) 0.101(8) -0.020(8) 0.001(8) -0.071(6)
    C20' 0.096(6) 0.108(7) 0.069(5) -0.015(6) -0.019(4) -0.038(5)
    C21 0.0399(14) 0.0571(17) 0.0487(15) -0.0077(12) 0.0011(12) -0.0156(12)
    C22 0.0465(15) 0.0551(17) 0.0519(16) -0.0114(13) 0.0041(13) -0.0057(13)
    C23 0.0389(14) 0.0682(19) 0.0425(14) -0.0038(13) 0.0006(11) -0.0105(13)
    C24 0.0389(14) 0.0627(18) 0.0449(15) 0.0000(12) 0.0012(12) -0.0172(13)
    C25 0.0329(13) 0.0538(16) 0.0464(15) -0.0013(11) -0.0017(11) -0.0107(12)
    C26 0.0306(12) 0.0554(16) 0.0407(14) -0.0043(11) 0.0049(11) -0.0083(12)
    C27 0.0577(18) 0.088(2) 0.0436(16) -0.0090(16) 0.0098(14) -0.0090(15)
    C28 0.075(5) 0.090(6) 0.051(4) -0.001(5) 0.007(4) 0.015(4)
    C29 0.143(8) 0.148(9) 0.070(6) -0.033(7) 0.037(6) -0.033(6)
    C30 0.042(3) 0.087(6) 0.049(4) -0.005(4) 0.010(3) 0.003(4)
    C28' 0.118(10) 0.100(9) 0.084(8) -0.001(7) 0.015(7) 0.005(6)
    C29' 0.110(7) 0.120(7) 0.064(5) -0.028(5) 0.030(5) -0.038(5)
    C30' 0.083(7) 0.112(9) 0.085(7) 0.008(7) 0.018(5) 0.001(6)
    C31 0.0368(13) 0.0401(14) 0.0599(17) -0.0021(11) -0.0015(12) -0.0123(12)
    C32 0.0381(14) 0.0443(15) 0.0677(18) -0.0015(12) -0.0080(13) -0.0021(13)
    C33 0.0462(15) 0.0424(15) 0.0587(17) -0.0123(12) -0.0104(13) 0.0012(12)
    C34 0.0380(13) 0.0410(14) 0.0570(16) -0.0083(11) 0.0004(12) -0.0045(12)
    C35 0.0350(13) 0.0339(13) 0.0593(16) -0.0024(10) -0.0071(12) -0.0119(12)
    C36 0.0434(14) 0.0355(13) 0.0477(15) -0.0004(11) -0.0055(12) -0.0093(11)
    C37 0.0621(19) 0.065(2) 0.069(2) -0.0211(16) -0.0154(16) 0.0133(16)
    C38 0.061(4) 0.118(6) 0.089(5) -0.018(5) 0.000(4) 0.039(5)
    C39 0.093(5) 0.048(3) 0.071(4) 0.007(3) -0.021(4) 0.007(3)
    C40 0.107(7) 0.067(4) 0.054(4) -0.006(4) -0.016(4) -0.004(3)
    C38' 0.095(5) 0.107(6) 0.061(4) 0.005(5) -0.013(4) 0.001(4)
    C39' 0.161(7) 0.070(5) 0.085(5) -0.021(5) 0.000(5) 0.012(4)
    C40' 0.065(6) 0.108(9) 0.089(8) -0.010(6) -0.021(5) 0.015(7)
    C41 0.062(2) 0.162(4) 0.0470(19) -0.015(2) -0.0070(16) -0.011(2)
    C42 0.0555(17) 0.071(2) 0.0429(15) -0.0130(15) -0.0041(13) -0.0116(14)
    C43 0.071(2) 0.069(2) 0.083(2) 0.0003(18) 0.0100(18) -0.0301(17)
    C44 0.067(2) 0.067(2) 0.106(3) -0.0133(17) 0.0039(19) -0.0374(19)
    C45 0.0644(19) 0.0563(19) 0.076(2) -0.0111(16) 0.0012(16) -0.0114(15)
    C46 0.070(2) 0.054(2) 0.132(3) -0.0011(17) 0.004(2) -0.030(2)
    C47 0.084(3) 0.060(2) 0.110(3) -0.0286(19) 0.007(2) -0.0222(19)
    C49 0.099(3) 0.061(2) 0.0546(18) -0.0098(17) -0.0013(17) -0.0103(15)
    C50 0.0586(17) 0.071(2) 0.0445(16) -0.0104(15) -0.0009(13) -0.0068(14)
    C51 0.104(3) 0.069(2) 0.060(2) -0.0149(19) -0.0018(19) -0.0024(17)
    C52 0.101(3) 0.103(3) 0.050(2) -0.021(2) -0.0058(18) 0.008(2)
    C53 0.076(2) 0.107(3) 0.0442(18) -0.013(2) -0.0002(15) -0.0153(18)
    C54 0.086(2) 0.083(2) 0.0519(19) -0.0030(18) -0.0057(16) -0.0177(17)
    C55 0.074(2) 0.070(2) 0.0438(16) 0.0010(16) -0.0058(14) -0.0099(14)
    C57 0.0465(16) 0.082(2) 0.0534(17) 0.0003(15) -0.0019(13) -0.0102(15)
    C58 0.0492(16) 0.0563(16) 0.0424(15) -0.0047(13) -0.0014(12) -0.0094(12)
    C59 0.0503(17) 0.077(2) 0.0464(16) 0.0027(14) -0.0018(13) -0.0093(14)
    C60 0.0531(17) 0.096(2) 0.0527(18) 0.0003(16) 0.0019(14) -0.0193(16)
    C61 0.075(2) 0.083(2) 0.0451(17) -0.0056(17) -0.0005(15) -0.0204(15)
    C62 0.078(2) 0.091(2) 0.0457(17) -0.0085(18) -0.0139(16) -0.0142(16)
    C63 0.0510(16) 0.074(2) 0.0609(19) -0.0034(14) -0.0106(14) -0.0180(15)
    C65 0.0573(18) 0.108(3) 0.0528(18) 0.0022(18) -0.0069(15) -0.0219(17)
    C66 0.066(2) 0.087(2) 0.0519(18) -0.0102(18) -0.0030(15) -0.0192(17)
    C67 0.159(5) 0.109(4) 0.104(3) -0.037(3) 0.060(3) -0.031(3)
    C68 0.178(5) 0.085(3) 0.115(4) -0.014(3) 0.039(4) -0.028(3)
    C69 0.092(3) 0.099(3) 0.066(2) 0.002(2) -0.009(2) -0.036(2)
    C70 0.087(3) 0.128(4) 0.071(2) -0.010(3) 0.018(2) -0.033(2)
    C71 0.093(3) 0.085(2) 0.072(2) -0.008(2) 0.011(2) -0.0201(19)
_geom_special_details
;
All e.s.d.'s (except the e.s.d. in the dihedral angle between two l.s. planes)
are estimated using the full covariance matrix. The cell e.s.d.'s are taken
into account individually in the estimation of e.s.d.'s in distances, angles
and torsion angles; correlations between e.s.d.'s in cell parameters are only
used when they are defined by crystal symmetry. An approximate (isotropic)
treatment of cell e.s.d.'s is used for estimating e.s.d.'s involving l.s.
planes.
;
loop_
    _geom_bond_atom_site_label_1
    _geom_bond_atom_site_label_2
    _geom_bond_site_symmetry_2
    _geom_bond_distance
    _geom_bond_publ_flag
    S1 C1 . 1.768(3) ?
    S1 C35 . 1.779(2) ?
    S2 C11 . 1.770(3) ?
    S2 C5 . 1.777(3) ?
    S3 C15 . 1.772(3) ?
    S3 C21 . 1.772(3) ?
    S4 C25 . 1.773(3) ?
    S4 C31 . 1.773(3) ?
    S5 C45 . 1.762(8) ?
    S5 C48 . 1.769(8) ?
    S6 C53 . 1.756(9) ?
    S6 C56 . 1.816(14) ?
    S7 C64 . 1.800(12) ?
    S7 C61 . 1.811(9) ?
    S8 C69 . 1.773(7) ?
    S8 C72 . 1.791(11) ?
    C48 H48A . 0.9600 ?
    C48 H48B . 0.9600 ?
    C48 H48C . 0.9600 ?
    C56 H56A . 0.9600 ?
    C56 H56B . 0.9600 ?
    C56 H56C . 0.9600 ?
    C64 H64A . 0.9600 ?
    C64 H64B . 0.9600 ?
    C64 H64C . 0.9600 ?
    C72 H72D . 0.9600 ?
    C72 H72E . 0.9600 ?
    C72 H72F . 0.9600 ?
    S5' C48' . 1.792(19) ?
    S5' C45 . 1.827(17) ?
    S6' C56' . 1.740(14) ?
    S6' C53 . 1.787(10) ?
    S7' C61 . 1.734(10) ?
    S7' C64' . 1.760(13) ?
    S8' C69 . 1.756(10) ?
    S8' C72' . 1.812(17) ?
    C48' H48D . 0.9600 ?
    C48' H48E . 0.9600 ?
    C48' H48F . 0.9600 ?
    C56' H56D . 0.9600 ?
    C56' H56E . 0.9600 ?
    C56' H56F . 0.9600 ?
    C64' H64D . 0.9600 ?
    C64' H64E . 0.9600 ?
    C64' H64F . 0.9600 ?
    C72' H72A . 0.9600 ?
    C72' H72B . 0.9600 ?
    C72' H72C . 0.9600 ?
    O1 C6 . 1.370(3) ?
    O1 C41 . 1.375(4) ?
    O2 C16 . 1.371(3) ?
    O2 C49 . 1.421(3) ?
    O3 C26 . 1.372(3) ?
    O3 C57 . 1.433(3) ?
    O4 C36 . 1.376(3) ?
    O4 C65 . 1.440(4) ?
    C1 C2 . 1.379(3) ?
    C1 C6 . 1.400(3) ?
    C2 C3 . 1.396(4) ?
    C2 H2 . 0.9300 ?
    C3 C4 . 1.373(4) ?
    C3 C7 . 1.542(4) ?
    C4 C5 . 1.387(3) ?
    C4 H4 . 0.9300 ?
    C5 C6 . 1.384(3) ?
    C7 C10 . 1.512(5) ?
    C7 C8 . 1.522(5) ?
    C7 C9 . 1.527(4) ?
    C8 H8A . 0.9600 ?
    C8 H8B . 0.9600 ?
    C8 H8C . 0.9600 ?
    C9 H9A . 0.9600 ?
    C9 H9B . 0.9600 ?
    C9 H9C . 0.9600 ?
    C10 H10A . 0.9600 ?
    C10 H10B . 0.9600 ?
    C10 H10C . 0.9600 ?
    C11 C12 . 1.383(4) ?
    C11 C16 . 1.393(4) ?
    C12 C13 . 1.390(4) ?
    C12 H12 . 0.9300 ?
    C13 C14 . 1.378(4) ?
    C13 C17 . 1.533(4) ?
    C14 C15 . 1.395(4) ?
    C14 H14 . 0.9300 ?
    C15 C16 . 1.386(4) ?
    C17 C20' . 1.457(14) ?
    C17 C18' . 1.46(2) ?
    C17 C19 . 1.534(11) ?
    C17 C19' . 1.566(18) ?
    C17 C18 . 1.592(18) ?
    C17 C20 . 1.624(13) ?
    C18 H18A . 0.9600 ?
    C18 H18B . 0.9600 ?
    C18 H18C . 0.9600 ?
    C19 H19A . 0.9600 ?
    C19 H19B . 0.9600 ?
    C19 H19C . 0.9600 ?
    C20 H20A . 0.9600 ?
    C20 H20B . 0.9600 ?
    C20 H20C . 0.9600 ?
    C18' H18D . 0.9600 ?
    C18' H18E . 0.9600 ?
    C18' H18F . 0.9600 ?
    C19' H19D . 0.9600 ?
    C19' H19E . 0.9600 ?
    C19' H19F . 0.9600 ?
    C20' H20D . 0.9600 ?
    C20' H20E . 0.9600 ?
    C20' H20F . 0.9600 ?
    C21 C26 . 1.383(4) ?
    C21 C22 . 1.399(4) ?
    C22 C23 . 1.386(4) ?
    C22 H22 . 0.9300 ?
    C23 C24 . 1.378(4) ?
    C23 C27 . 1.526(4) ?
    C24 C25 . 1.390(3) ?
    C24 H24 . 0.9300 ?
    C25 C26 . 1.390(4) ?
    C27 C30' . 1.445(16) ?
    C27 C28 . 1.454(12) ?
    C27 C29 . 1.510(14) ?
    C27 C29' . 1.574(12) ?
    C27 C30 . 1.580(10) ?
    C27 C28' . 1.683(17) ?
    C28 H28A . 0.9600 ?
    C28 H28B . 0.9600 ?
    C28 H28C . 0.9600 ?
    C29 H29A . 0.9600 ?
    C29 H29B . 0.9600 ?
    C29 H29C . 0.9600 ?
    C30 H30A . 0.9600 ?
    C30 H30B . 0.9600 ?
    C30 H30C . 0.9600 ?
    C28' H28D . 0.9600 ?
    C28' H28E . 0.9600 ?
    C28' H28F . 0.9600 ?
    C29' H29D . 0.9600 ?
    C29' H29E . 0.9600 ?
    C29' H29F . 0.9600 ?
    C30' H30D . 0.9600 ?
    C30' H30E . 0.9600 ?
    C30' H30F . 0.9600 ?
    C31 C32 . 1.380(3) ?
    C31 C36 . 1.405(3) ?
    C32 C33 . 1.388(4) ?
    C32 H32 . 0.9300 ?
    C33 C34 . 1.389(3) ?
    C33 C37 . 1.532(4) ?
    C34 C35 . 1.387(3) ?
    C34 H34 . 0.9300 ?
    C35 C36 . 1.384(3) ?
    C37 C38 . 1.416(8) ?
    C37 C40' . 1.423(16) ?
    C37 C39' . 1.437(9) ?
    C37 C40 . 1.506(11) ?
    C37 C39 . 1.678(7) ?
    C37 C38' . 1.733(9) ?
    C38 H38A . 0.9600 ?
    C38 H38B . 0.9600 ?
    C38 H38C . 0.9600 ?
    C39 H39A . 0.9600 ?
    C39 H39B . 0.9600 ?
    C39 H39C . 0.9600 ?
    C40 H40A . 0.9600 ?
    C40 H40B . 0.9600 ?
    C40 H40C . 0.9600 ?
    C38' H38D . 0.9600 ?
    C38' H38E . 0.9600 ?
    C38' H38F . 0.9600 ?
    C39' H39D . 0.9600 ?
    C39' H39E . 0.9600 ?
    C39' H39F . 0.9600 ?
    C40' H40D . 0.9600 ?
    C40' H40E . 0.9600 ?
    C40' H40F . 0.9600 ?
    C41 C42 . 1.482(4) ?
    C41 H41A . 0.9700 ?
    C41 H41B . 0.9700 ?
    C42 C43 . 1.366(4) ?
    C42 C47 . 1.373(4) ?
    C43 C44 . 1.357(4) ?
    C43 H43 . 0.9300 ?
    C44 C45 . 1.345(4) ?
    C44 H44 . 0.9300 ?
    C45 C46 . 1.357(4) ?
    C46 C47 . 1.388(5) ?
    C46 H46 . 0.9300 ?
    C47 H47 . 0.9300 ?
    C49 C50 . 1.489(4) ?
    C49 H49A . 0.9700 ?
    C49 H49B . 0.9700 ?
    C50 C55 . 1.371(4) ?
    C50 C51 . 1.382(4) ?
    C51 C52 . 1.374(5) ?
    C51 H51 . 0.9300 ?
    C52 C53 . 1.361(5) ?
    C52 H52 . 0.9300 ?
    C53 C54 . 1.385(5) ?
    C54 C55 . 1.383(4) ?
    C54 H54 . 0.9300 ?
    C55 H55 . 0.9300 ?
    C57 C58 . 1.504(4) ?
    C57 H57A . 0.9700 ?
    C57 H57B . 0.9700 ?
    C58 C59 . 1.375(4) ?
    C58 C63 . 1.386(4) ?
    C59 C60 . 1.372(4) ?
    C59 H59 . 0.9300 ?
    C60 C61 . 1.388(4) ?
    C60 H60 . 0.9300 ?
    C61 C62 . 1.380(4) ?
    C62 C63 . 1.361(4) ?
    C62 H62 . 0.9300 ?
    C63 H63 . 0.9300 ?
    C65 C66 . 1.498(4) ?
    C65 H65A . 0.9700 ?
    C65 H65B . 0.9700 ?
    C66 C67 . 1.354(5) ?
    C66 C71 . 1.373(5) ?
    C67 C68 . 1.402(6) ?
    C67 H67 . 0.9300 ?
    C68 C69 . 1.325(6) ?
    C68 H68 . 0.9300 ?
    C69 C70 . 1.364(5) ?
    C70 C71 . 1.376(5) ?
    C70 H70 . 0.9300 ?
    C71 H71 . 0.9300 ?
loop_
    _geom_angle_atom_site_label_1
    _geom_angle_atom_site_label_2
    _geom_angle_atom_site_label_3
    _geom_angle_site_symmetry_1
    _geom_angle_site_symmetry_3
    _geom_angle
    _geom_angle_publ_flag
    C1 S1 C35 . . 106.14(11) ?
    C11 S2 C5 . . 108.71(11) ?
    C15 S3 C21 . . 108.63(12) ?
    C25 S4 C31 . . 108.22(11) ?
    C45 S5 C48 . . 106.3(4) ?
    C53 S6 C56 . . 100.8(7) ?
    C64 S7 C61 . . 100.0(6) ?
    C69 S8 C72 . . 102.6(6) ?
    C48' S5' C45 . . 82.1(9) ?
    C56' S6' C53 . . 102.5(8) ?
    C61 S7' C64' . . 107.7(8) ?
    C69 S8' C72' . . 107.6(11) ?
    S5' C48' H48D . . 109.5 ?
    S5' C48' H48E . . 109.5 ?
    H48D C48' H48E . . 109.5 ?
    S5' C48' H48F . . 109.5 ?
    H48D C48' H48F . . 109.5 ?
    H48E C48' H48F . . 109.5 ?
    S6' C56' H56D . . 109.5 ?
    S6' C56' H56E . . 109.5 ?
    H56D C56' H56E . . 109.5 ?
    S6' C56' H56F . . 109.5 ?
    H56D C56' H56F . . 109.5 ?
    H56E C56' H56F . . 109.5 ?
    S7' C64' H64D . . 109.5 ?
    S7' C64' H64E . . 109.5 ?
    H64D C64' H64E . . 109.5 ?
    S7' C64' H64F . . 109.5 ?
    H64D C64' H64F . . 109.5 ?
    H64E C64' H64F . . 109.5 ?
    S8' C72' H72A . . 109.5 ?
    S8' C72' H72B . . 109.5 ?
    H72A C72' H72B . . 109.5 ?
    S8' C72' H72C . . 109.5 ?
    H72A C72' H72C . . 109.5 ?
    H72B C72' H72C . . 109.5 ?
    C6 O1 C41 . . 124.3(2) ?
    C16 O2 C49 . . 114.5(2) ?
    C26 O3 C57 . . 113.88(18) ?
    C36 O4 C65 . . 116.4(2) ?
    C2 C1 C6 . . 120.1(2) ?
    C2 C1 S1 . . 117.5(2) ?
    C6 C1 S1 . . 122.04(19) ?
    C1 C2 C3 . . 122.3(2) ?
    C1 C2 H2 . . 118.8 ?
    C3 C2 H2 . . 118.8 ?
    C4 C3 C2 . . 116.4(2) ?
    C4 C3 C7 . . 123.2(2) ?
    C2 C3 C7 . . 120.3(3) ?
    C3 C4 C5 . . 122.6(2) ?
    C3 C4 H4 . . 118.7 ?
    C5 C4 H4 . . 118.7 ?
    C6 C5 C4 . . 120.4(2) ?
    C6 C5 S2 . . 123.38(19) ?
    C4 C5 S2 . . 115.79(18) ?
    O1 C6 C5 . . 122.5(2) ?
    O1 C6 C1 . . 119.2(2) ?
    C5 C6 C1 . . 118.0(2) ?
    C10 C7 C8 . . 107.3(3) ?
    C10 C7 C9 . . 110.5(3) ?
    C8 C7 C9 . . 108.6(3) ?
    C10 C7 C3 . . 110.8(2) ?
    C8 C7 C3 . . 111.5(3) ?
    C9 C7 C3 . . 108.1(2) ?
    C7 C8 H8A . . 109.5 ?
    C7 C8 H8B . . 109.5 ?
    H8A C8 H8B . . 109.5 ?
    C7 C8 H8C . . 109.5 ?
    H8A C8 H8C . . 109.5 ?
    H8B C8 H8C . . 109.5 ?
    C7 C9 H9A . . 109.5 ?
    C7 C9 H9B . . 109.5 ?
    H9A C9 H9B . . 109.5 ?
    C7 C9 H9C . . 109.5 ?
    H9A C9 H9C . . 109.5 ?
    H9B C9 H9C . . 109.5 ?
    C7 C10 H10A . . 109.5 ?
    C7 C10 H10B . . 109.5 ?
    H10A C10 H10B . . 109.5 ?
    C7 C10 H10C . . 109.5 ?
    H10A C10 H10C . . 109.5 ?
    H10B C10 H10C . . 109.5 ?
    C12 C11 C16 . . 119.9(2) ?
    C12 C11 S2 . . 116.2(2) ?
    C16 C11 S2 . . 123.2(2) ?
    C11 C12 C13 . . 122.3(2) ?
    C11 C12 H12 . . 118.8 ?
    C13 C12 H12 . . 118.8 ?
    C14 C13 C12 . . 116.9(2) ?
    C14 C13 C17 . . 120.9(3) ?
    C12 C13 C17 . . 122.2(3) ?
    C13 C14 C15 . . 122.1(3) ?
    C13 C14 H14 . . 119.0 ?
    C15 C14 H14 . . 119.0 ?
    C16 C15 C14 . . 120.1(2) ?
    C16 C15 S3 . . 124.2(2) ?
    C14 C15 S3 . . 115.2(2) ?
    O2 C16 C15 . . 120.7(2) ?
    O2 C16 C11 . . 120.6(2) ?
    C15 C16 C11 . . 118.7(2) ?
    C20' C17 C18' . . 117.9(10) ?
    C20' C17 C13 . . 114.7(6) ?
    C18' C17 C13 . . 115.0(8) ?
    C20' C17 C19 . . 89.3(6) ?
    C18' C17 C19 . . 108.1(7) ?
    C13 C17 C19 . . 108.0(5) ?
    C20' C17 C19' . . 114.6(8) ?
    C18' C17 C19' . . 86.7(8) ?
    C13 C17 C19' . . 103.6(7) ?
    C19 C17 C19' . . 27.2(6) ?
    C20' C17 C18 . . 110.2(9) ?
    C18' C17 C18 . . 18.6(9) ?
    C13 C17 C18 . . 107.7(7) ?
    C19 C17 C18 . . 126.3(7) ?
    C19' C17 C18 . . 105.3(9) ?
    C20' C17 C20 . . 20.8(7) ?
    C18' C17 C20 . . 107.1(9) ?
    C13 C17 C20 . . 108.8(5) ?
    C19 C17 C20 . . 109.9(6) ?
    C19' C17 C20 . . 134.2(8) ?
    C18 C17 C20 . . 94.8(9) ?
    C17 C18 H18A . . 109.5 ?
    C17 C18 H18B . . 109.5 ?
    C17 C18 H18C . . 109.5 ?
    C17 C19 H19A . . 109.5 ?
    C17 C19 H19B . . 109.5 ?
    C17 C19 H19C . . 109.5 ?
    C17 C20 H20A . . 109.5 ?
    C17 C20 H20B . . 109.5 ?
    C17 C20 H20C . . 109.5 ?
    C17 C18' H18D . . 109.5 ?
    C17 C18' H18E . . 109.5 ?
    H18D C18' H18E . . 109.5 ?
    C17 C18' H18F . . 109.5 ?
    H18D C18' H18F . . 109.5 ?
    H18E C18' H18F . . 109.5 ?
    C17 C19' H19D . . 109.5 ?
    C17 C19' H19E . . 109.5 ?
    H19D C19' H19E . . 109.5 ?
    C17 C19' H19F . . 109.5 ?
    H19D C19' H19F . . 109.5 ?
    H19E C19' H19F . . 109.5 ?
    C17 C20' H20D . . 109.5 ?
    C17 C20' H20E . . 109.5 ?
    H20D C20' H20E . . 109.5 ?
    C17 C20' H20F . . 109.5 ?
    H20D C20' H20F . . 109.5 ?
    H20E C20' H20F . . 109.5 ?
    C26 C21 C22 . . 120.6(2) ?
    C26 C21 S3 . . 123.6(2) ?
    C22 C21 S3 . . 115.3(2) ?
    C23 C22 C21 . . 121.2(3) ?
    C23 C22 H22 . . 119.4 ?
    C21 C22 H22 . . 119.4 ?
    C24 C23 C22 . . 117.2(2) ?
    C24 C23 C27 . . 122.4(3) ?
    C22 C23 C27 . . 120.4(3) ?
    C23 C24 C25 . . 122.7(3) ?
    C23 C24 H24 . . 118.7 ?
    C25 C24 H24 . . 118.7 ?
    C26 C25 C24 . . 119.6(2) ?
    C26 C25 S4 . . 123.81(19) ?
    C24 C25 S4 . . 115.7(2) ?
    O3 C26 C21 . . 120.5(2) ?
    O3 C26 C25 . . 120.8(2) ?
    C21 C26 C25 . . 118.7(2) ?
    C30' C27 C28 . . 124.7(8) ?
    C30' C27 C29 . . 108.4(8) ?
    C28 C27 C29 . . 85.6(7) ?
    C30' C27 C23 . . 111.6(7) ?
    C28 C27 C23 . . 112.3(5) ?
    C29 C27 C23 . . 110.4(5) ?
    C30' C27 C29' . . 79.6(7) ?
    C28 C27 C29' . . 112.4(7) ?
    C29 C27 C29' . . 31.4(5) ?
    C23 C27 C29' . . 111.6(5) ?
    C30' C27 C30 . . 25.2(6) ?
    C28 C27 C30 . . 108.9(6) ?
    C29 C27 C30 . . 130.7(6) ?
    C23 C27 C30 . . 106.8(4) ?
    C29' C27 C30 . . 104.2(6) ?
    C30' C27 C28' . . 110.4(9) ?
    C28 C27 C28' . . 21.6(9) ?
    C29 C27 C28' . . 106.3(8) ?
    C23 C27 C28' . . 109.6(7) ?
    C29' C27 C28' . . 129.6(8) ?
    C30 C27 C28' . . 90.2(7) ?
    C27 C28 H28A . . 109.5 ?
    C27 C28 H28B . . 109.5 ?
    C27 C28 H28C . . 109.5 ?
    C27 C29 H29A . . 109.5 ?
    C27 C29 H29B . . 109.5 ?
    C27 C29 H29C . . 109.5 ?
    C27 C30 H30A . . 109.5 ?
    C27 C30 H30B . . 109.5 ?
    C27 C30 H30C . . 109.5 ?
    C27 C28' H28D . . 109.5 ?
    C27 C28' H28E . . 109.5 ?
    H28D C28' H28E . . 109.5 ?
    C27 C28' H28F . . 109.5 ?
    H28D C28' H28F . . 109.5 ?
    H28E C28' H28F . . 109.5 ?
    C27 C29' H29D . . 109.5 ?
    C27 C29' H29E . . 109.5 ?
    H29D C29' H29E . . 109.5 ?
    C27 C29' H29F . . 109.5 ?
    H29D C29' H29F . . 109.5 ?
    H29E C29' H29F . . 109.5 ?
    C27 C30' H30D . . 109.5 ?
    C27 C30' H30E . . 109.5 ?
    H30D C30' H30E . . 109.5 ?
    C27 C30' H30F . . 109.5 ?
    H30D C30' H30F . . 109.5 ?
    H30E C30' H30F . . 109.5 ?
    C32 C31 C36 . . 120.3(2) ?
    C32 C31 S4 . . 117.03(18) ?
    C36 C31 S4 . . 122.17(19) ?
    C31 C32 C33 . . 122.4(2) ?
    C31 C32 H32 . . 118.8 ?
    C33 C32 H32 . . 118.8 ?
    C32 C33 C34 . . 116.4(2) ?
    C32 C33 C37 . . 121.2(2) ?
    C34 C33 C37 . . 122.5(2) ?
    C35 C34 C33 . . 122.4(2) ?
    C35 C34 H34 . . 118.8 ?
    C33 C34 H34 . . 118.8 ?
    C36 C35 C34 . . 120.5(2) ?
    C36 C35 S1 . . 124.13(19) ?
    C34 C35 S1 . . 115.11(18) ?
    O4 C36 C35 . . 123.7(2) ?
    O4 C36 C31 . . 118.2(2) ?
    C35 C36 C31 . . 117.9(2) ?
    C38 C37 C40' . . 128.2(8) ?
    C38 C37 C39' . . 56.3(6) ?
    C40' C37 C39' . . 117.1(7) ?
    C38 C37 C40 . . 117.8(7) ?
    C40' C37 C40 . . 25.5(7) ?
    C39' C37 C40 . . 135.4(5) ?
    C38 C37 C33 . . 115.0(4) ?
    C40' C37 C33 . . 114.3(7) ?
    C39' C37 C33 . . 110.9(4) ?
    C40 C37 C33 . . 110.3(4) ?
    C38 C37 C39 . . 106.5(6) ?
    C40' C37 C39 . . 74.4(6) ?
    C39' C37 C39 . . 52.7(5) ?
    C40 C37 C39 . . 99.8(4) ?
    C33 C37 C39 . . 105.5(3) ?
    C38 C37 C38' . . 45.7(5) ?
    C40' C37 C38' . . 105.0(7) ?
    C39' C37 C38' . . 101.7(6) ?
    C40 C37 C38' . . 82.6(5) ?
    C33 C37 C38' . . 106.2(3) ?
    C39 C37 C38' . . 145.1(4) ?
    C37 C38 H38A . . 109.5 ?
    C37 C38 H38B . . 109.5 ?
    C37 C38 H38C . . 109.5 ?
    C37 C39 H39A . . 109.5 ?
    C37 C39 H39B . . 109.5 ?
    C37 C39 H39C . . 109.5 ?
    C37 C40 H40A . . 109.5 ?
    C37 C40 H40B . . 109.5 ?
    C37 C40 H40C . . 109.5 ?
    C37 C38' H38D . . 109.5 ?
    C37 C38' H38E . . 109.5 ?
    H38D C38' H38E . . 109.5 ?
    C37 C38' H38F . . 109.5 ?
    H38D C38' H38F . . 109.5 ?
    H38E C38' H38F . . 109.5 ?
    C37 C39' H39D . . 109.5 ?
    C37 C39' H39E . . 109.5 ?
    H39D C39' H39E . . 109.5 ?
    C37 C39' H39F . . 109.5 ?
    H39D C39' H39F . . 109.5 ?
    H39E C39' H39F . . 109.5 ?
    C37 C40' H40D . . 109.5 ?
    C37 C40' H40E . . 109.5 ?
    H40D C40' H40E . . 109.5 ?
    C37 C40' H40F . . 109.5 ?
    H40D C40' H40F . . 109.5 ?
    H40E C40' H40F . . 109.5 ?
    O1 C41 C42 . . 120.6(3) ?
    O1 C41 H41A . . 107.2 ?
    C42 C41 H41A . . 107.2 ?
    O1 C41 H41B . . 107.2 ?
    C42 C41 H41B . . 107.2 ?
    H41A C41 H41B . . 106.8 ?
    C43 C42 C47 . . 115.1(3) ?
    C43 C42 C41 . . 123.2(3) ?
    C47 C42 C41 . . 121.6(3) ?
    C44 C43 C42 . . 123.4(3) ?
    C44 C43 H43 . . 118.3 ?
    C42 C43 H43 . . 118.3 ?
    C45 C44 C43 . . 120.4(3) ?
    C45 C44 H44 . . 119.8 ?
    C43 C44 H44 . . 119.8 ?
    C44 C45 C46 . . 119.1(3) ?
    C44 C45 S5 . . 115.1(3) ?
    C46 C45 S5 . . 125.7(3) ?
    C44 C45 S5' . . 122.0(6) ?
    C46 C45 S5' . . 118.5(6) ?
    S5 C45 S5' . . 10.0(10) ?
    C45 C46 C47 . . 119.6(3) ?
    C45 C46 H46 . . 120.2 ?
    C47 C46 H46 . . 120.2 ?
    C42 C47 C46 . . 122.2(3) ?
    C42 C47 H47 . . 118.9 ?
    C46 C47 H47 . . 118.9 ?
    O2 C49 C50 . . 109.5(3) ?
    O2 C49 H49A . . 109.8 ?
    C50 C49 H49A . . 109.8 ?
    O2 C49 H49B . . 109.8 ?
    C50 C49 H49B . . 109.8 ?
    H49A C49 H49B . . 108.2 ?
    C55 C50 C51 . . 117.9(3) ?
    C55 C50 C49 . . 123.2(3) ?
    C51 C50 C49 . . 118.9(3) ?
    C52 C51 C50 . . 121.2(4) ?
    C52 C51 H51 . . 119.4 ?
    C50 C51 H51 . . 119.4 ?
    C53 C52 C51 . . 121.2(3) ?
    C53 C52 H52 . . 119.4 ?
    C51 C52 H52 . . 119.4 ?
    C52 C53 C54 . . 118.2(3) ?
    C52 C53 S6 . . 114.4(4) ?
    C54 C53 S6 . . 126.9(5) ?
    C52 C53 S6' . . 120.3(5) ?
    C54 C53 S6' . . 120.9(5) ?
    S6 C53 S6' . . 15.5(5) ?
    C55 C54 C53 . . 120.7(3) ?
    C55 C54 H54 . . 119.7 ?
    C53 C54 H54 . . 119.7 ?
    C50 C55 C54 . . 120.9(3) ?
    C50 C55 H55 . . 119.5 ?
    C54 C55 H55 . . 119.5 ?
    O3 C57 C58 . . 109.3(2) ?
    O3 C57 H57A . . 109.8 ?
    C58 C57 H57A . . 109.8 ?
    O3 C57 H57B . . 109.8 ?
    C58 C57 H57B . . 109.8 ?
    H57A C57 H57B . . 108.3 ?
    C59 C58 C63 . . 118.2(2) ?
    C59 C58 C57 . . 123.4(2) ?
    C63 C58 C57 . . 118.4(2) ?
    C60 C59 C58 . . 120.4(3) ?
    C60 C59 H59 . . 119.8 ?
    C58 C59 H59 . . 119.8 ?
    C59 C60 C61 . . 121.2(3) ?
    C59 C60 H60 . . 119.4 ?
    C61 C60 H60 . . 119.4 ?
    C62 C61 C60 . . 118.1(3) ?
    C62 C61 S7' . . 120.1(4) ?
    C60 C61 S7' . . 121.8(4) ?
    C62 C61 S7 . . 128.9(4) ?
    C60 C61 S7 . . 112.9(4) ?
    S7' C61 S7 . . 10.2(7) ?
    C63 C62 C61 . . 120.4(3) ?
    C63 C62 H62 . . 119.8 ?
    C61 C62 H62 . . 119.8 ?
    C62 C63 C58 . . 121.6(3) ?
    C62 C63 H63 . . 119.2 ?
    C58 C63 H63 . . 119.2 ?
    O4 C65 C66 . . 114.4(2) ?
    O4 C65 H65A . . 108.7 ?
    C66 C65 H65A . . 108.7 ?
    O4 C65 H65B . . 108.7 ?
    C66 C65 H65B . . 108.7 ?
    H65A C65 H65B . . 107.6 ?
    C67 C66 C71 . . 115.9(3) ?
    C67 C66 C65 . . 122.3(3) ?
    C71 C66 C65 . . 121.7(3) ?
    C66 C67 C68 . . 122.2(4) ?
    C66 C67 H67 . . 118.9 ?
    C68 C67 H67 . . 118.9 ?
    C69 C68 C67 . . 120.8(4) ?
    C69 C68 H68 . . 119.6 ?
    C67 C68 H68 . . 119.6 ?
    C68 C69 C70 . . 118.0(4) ?
    C68 C69 S8' . . 117.1(6) ?
    C70 C69 S8' . . 124.8(5) ?
    C68 C69 S8 . . 129.1(5) ?
    C70 C69 S8 . . 112.8(4) ?
    S8' C69 S8 . . 12.7(7) ?
    C69 C70 C71 . . 121.3(4) ?
    C69 C70 H70 . . 119.4 ?
    C71 C70 H70 . . 119.4 ?
    C66 C71 C70 . . 121.6(4) ?
    C66 C71 H71 . . 119.2 ?
    C70 C71 H71 . . 119.2 ?
loop_
    _geom_torsion_atom_site_label_1
    _geom_torsion_atom_site_label_2
    _geom_torsion_atom_site_label_3
    _geom_torsion_atom_site_label_4
    _geom_torsion_site_symmetry_1
    _geom_torsion_site_symmetry_2
    _geom_torsion_site_symmetry_3
    _geom_torsion_site_symmetry_4
    _geom_torsion
    _geom_torsion_publ_flag
    C35 S1 C1 C2 . . . . -128.12(19) ?
    C35 S1 C1 C6 . . . . 58.3(2) ?
    C6 C1 C2 C3 . . . . -1.1(4) ?
    S1 C1 C2 C3 . . . . -174.75(19) ?
    C1 C2 C3 C4 . . . . -1.7(4) ?
    C1 C2 C3 C7 . . . . 179.2(2) ?
    C2 C3 C4 C5 . . . . 2.2(4) ?
    C7 C3 C4 C5 . . . . -178.7(2) ?
    C3 C4 C5 C6 . . . . 0.0(4) ?
    C3 C4 C5 S2 . . . . 172.9(2) ?
    C11 S2 C5 C6 . . . . -56.4(2) ?
    C11 S2 C5 C4 . . . . 130.9(2) ?
    C41 O1 C6 C5 . . . . -79.4(4) ?
    C41 O1 C6 C1 . . . . 106.7(3) ?
    C4 C5 C6 O1 . . . . -176.8(2) ?
    S2 C5 C6 O1 . . . . 10.8(3) ?
    C4 C5 C6 C1 . . . . -2.7(3) ?
    S2 C5 C6 C1 . . . . -175.14(18) ?
    C2 C1 C6 O1 . . . . 177.5(2) ?
    S1 C1 C6 O1 . . . . -9.1(3) ?
    C2 C1 C6 C5 . . . . 3.3(3) ?
    S1 C1 C6 C5 . . . . 176.64(17) ?
    C4 C3 C7 C10 . . . . -127.8(3) ?
    C2 C3 C7 C10 . . . . 51.3(4) ?
    C4 C3 C7 C8 . . . . -8.4(4) ?
    C2 C3 C7 C8 . . . . 170.7(3) ?
    C4 C3 C7 C9 . . . . 110.9(3) ?
    C2 C3 C7 C9 . . . . -70.0(3) ?
    C5 S2 C11 C12 . . . . 139.5(2) ?
    C5 S2 C11 C16 . . . . -49.6(2) ?
    C16 C11 C12 C13 . . . . -0.2(4) ?
    S2 C11 C12 C13 . . . . 171.0(2) ?
    C11 C12 C13 C14 . . . . 1.1(4) ?
    C11 C12 C13 C17 . . . . -177.4(3) ?
    C12 C13 C14 C15 . . . . -1.5(4) ?
    C17 C13 C14 C15 . . . . 177.0(3) ?
    C13 C14 C15 C16 . . . . 0.9(4) ?
    C13 C14 C15 S3 . . . . -171.2(2) ?
    C21 S3 C15 C16 . . . . 46.1(3) ?
    C21 S3 C15 C14 . . . . -142.2(2) ?
    C49 O2 C16 C15 . . . . 89.0(3) ?
    C49 O2 C16 C11 . . . . -92.3(3) ?
    C14 C15 C16 O2 . . . . 178.7(2) ?
    S3 C15 C16 O2 . . . . -9.9(4) ?
    C14 C15 C16 C11 . . . . 0.0(4) ?
    S3 C15 C16 C11 . . . . 171.4(2) ?
    C12 C11 C16 O2 . . . . -179.1(2) ?
    S2 C11 C16 O2 . . . . 10.3(3) ?
    C12 C11 C16 C15 . . . . -0.3(4) ?
    S2 C11 C16 C15 . . . . -170.97(19) ?
    C14 C13 C17 C20' . . . . 17.0(7) ?
    C12 C13 C17 C20' . . . . -164.6(6) ?
    C14 C13 C17 C18' . . . . 158.5(7) ?
    C12 C13 C17 C18' . . . . -23.1(8) ?
    C14 C13 C17 C19 . . . . -80.8(5) ?
    C12 C13 C17 C19 . . . . 97.6(5) ?
    C14 C13 C17 C19' . . . . -108.7(7) ?
    C12 C13 C17 C19' . . . . 69.7(7) ?
    C14 C13 C17 C18 . . . . 140.1(7) ?
    C12 C13 C17 C18 . . . . -41.5(7) ?
    C14 C13 C17 C20 . . . . 38.5(6) ?
    C12 C13 C17 C20 . . . . -143.1(6) ?
    C15 S3 C21 C26 . . . . 49.1(2) ?
    C15 S3 C21 C22 . . . . -138.9(2) ?
    C26 C21 C22 C23 . . . . -0.2(4) ?
    S3 C21 C22 C23 . . . . -172.4(2) ?
    C21 C22 C23 C24 . . . . -0.7(4) ?
    C21 C22 C23 C27 . . . . 177.2(2) ?
    C22 C23 C24 C25 . . . . 1.0(4) ?
    C27 C23 C24 C25 . . . . -176.8(2) ?
    C23 C24 C25 C26 . . . . -0.6(4) ?
    C23 C24 C25 S4 . . . . 169.39(19) ?
    C31 S4 C25 C26 . . . . -47.7(2) ?
    C31 S4 C25 C24 . . . . 142.83(19) ?
    C57 O3 C26 C21 . . . . 89.2(3) ?
    C57 O3 C26 C25 . . . . -92.4(3) ?
    C22 C21 C26 O3 . . . . 179.1(2) ?
    S3 C21 C26 O3 . . . . -9.3(3) ?
    C22 C21 C26 C25 . . . . 0.7(4) ?
    S3 C21 C26 C25 . . . . 172.24(18) ?
    C24 C25 C26 O3 . . . . -178.8(2) ?
    S4 C25 C26 O3 . . . . 12.1(3) ?
    C24 C25 C26 C21 . . . . -0.3(4) ?
    S4 C25 C26 C21 . . . . -169.42(18) ?
    C24 C23 C27 C30' . . . . 80.8(7) ?
    C22 C23 C27 C30' . . . . -97.1(7) ?
    C24 C23 C27 C28 . . . . -133.6(6) ?
    C22 C23 C27 C28 . . . . 48.6(6) ?
    C24 C23 C27 C29 . . . . -39.9(6) ?
    C22 C23 C27 C29 . . . . 142.3(6) ?
    C24 C23 C27 C29' . . . . -6.3(6) ?
    C22 C23 C27 C29' . . . . 175.9(5) ?
    C24 C23 C27 C30 . . . . 107.0(5) ?
    C22 C23 C27 C30 . . . . -70.8(5) ?
    C24 C23 C27 C28' . . . . -156.6(7) ?
    C22 C23 C27 C28' . . . . 25.6(7) ?
    C25 S4 C31 C32 . . . . 128.5(2) ?
    C25 S4 C31 C36 . . . . -59.2(2) ?
    C36 C31 C32 C33 . . . . 0.4(4) ?
    S4 C31 C32 C33 . . . . 172.8(2) ?
    C31 C32 C33 C34 . . . . 2.8(4) ?
    C31 C32 C33 C37 . . . . -176.8(3) ?
    C32 C33 C34 C35 . . . . -2.7(4) ?
    C37 C33 C34 C35 . . . . 176.9(3) ?
    C33 C34 C35 C36 . . . . -0.6(4) ?
    C33 C34 C35 S1 . . . . -174.7(2) ?
    C1 S1 C35 C36 . . . . 53.0(2) ?
    C1 S1 C35 C34 . . . . -133.1(2) ?
    C65 O4 C36 C35 . . . . 70.1(3) ?
    C65 O4 C36 C31 . . . . -115.1(3) ?
    C34 C35 C36 O4 . . . . 178.6(2) ?
    S1 C35 C36 O4 . . . . -7.8(4) ?
    C34 C35 C36 C31 . . . . 3.8(4) ?
    S1 C35 C36 C31 . . . . 177.35(19) ?
    C32 C31 C36 O4 . . . . -178.8(2) ?
    S4 C31 C36 O4 . . . . 9.2(3) ?
    C32 C31 C36 C35 . . . . -3.7(4) ?
    S4 C31 C36 C35 . . . . -175.69(19) ?
    C32 C33 C37 C38 . . . . 168.4(7) ?
    C34 C33 C37 C38 . . . . -11.2(8) ?
    C32 C33 C37 C40' . . . . -28.2(8) ?
    C34 C33 C37 C40' . . . . 152.3(7) ?
    C32 C33 C37 C39' . . . . 106.8(6) ?
    C34 C33 C37 C39' . . . . -72.7(7) ?
    C32 C33 C37 C40 . . . . -55.5(5) ?
    C34 C33 C37 C40 . . . . 125.0(5) ?
    C32 C33 C37 C39 . . . . 51.4(4) ?
    C34 C33 C37 C39 . . . . -128.1(4) ?
    C32 C33 C37 C38' . . . . -143.4(4) ?
    C34 C33 C37 C38' . . . . 37.0(5) ?
    C6 O1 C41 C42 . . . . -21.9(5) ?
    O1 C41 C42 C43 . . . . -80.9(5) ?
    O1 C41 C42 C47 . . . . 102.2(4) ?
    C47 C42 C43 C44 . . . . 3.1(5) ?
    C41 C42 C43 C44 . . . . -174.0(3) ?
    C42 C43 C44 C45 . . . . -2.3(6) ?
    C43 C44 C45 C46 . . . . 0.8(5) ?
    C43 C44 C45 S5 . . . . 179.0(5) ?
    C43 C44 C45 S5' . . . . -172.7(11) ?
    C48 S5 C45 C44 . . . . -177.8(5) ?
    C48 S5 C45 C46 . . . . 0.4(8) ?
    C48 S5 C45 S5' . . . . 47(6) ?
    C48' S5' C45 C44 . . . . -153.6(7) ?
    C48' S5' C45 C46 . . . . 32.9(13) ?
    C48' S5' C45 S5 . . . . -105(7) ?
    C44 C45 C46 C47 . . . . -0.3(6) ?
    S5 C45 C46 C47 . . . . -178.3(5) ?
    S5' C45 C46 C47 . . . . 173.4(11) ?
    C43 C42 C47 C46 . . . . -2.6(5) ?
    C41 C42 C47 C46 . . . . 174.6(3) ?
    C45 C46 C47 C42 . . . . 1.3(6) ?
    C16 O2 C49 C50 . . . . -177.7(2) ?
    O2 C49 C50 C55 . . . . 7.8(4) ?
    O2 C49 C50 C51 . . . . -173.5(3) ?
    C55 C50 C51 C52 . . . . -0.6(5) ?
    C49 C50 C51 C52 . . . . -179.4(3) ?
    C50 C51 C52 C53 . . . . 1.8(6) ?
    C51 C52 C53 C54 . . . . -2.1(6) ?
    C51 C52 C53 S6 . . . . -174.7(4) ?
    C51 C52 C53 S6' . . . . 169.2(4) ?
    C56 S6 C53 C52 . . . . -173.0(5) ?
    C56 S6 C53 C54 . . . . 15.2(8) ?
    C56 S6 C53 S6' . . . . -57(3) ?
    C56' S6' C53 C52 . . . . 150.9(6) ?
    C56' S6' C53 C54 . . . . -38.0(8) ?
    C56' S6' C53 S6 . . . . 79(3) ?
    C52 C53 C54 C55 . . . . 1.4(5) ?
    S6 C53 C54 C55 . . . . 172.9(4) ?
    S6' C53 C54 C55 . . . . -169.8(4) ?
    C51 C50 C55 C54 . . . . -0.1(5) ?
    C49 C50 C55 C54 . . . . 178.6(3) ?
    C53 C54 C55 C50 . . . . -0.3(5) ?
    C26 O3 C57 C58 . . . . -173.4(2) ?
    O3 C57 C58 C59 . . . . 1.3(4) ?
    O3 C57 C58 C63 . . . . -177.6(2) ?
    C63 C58 C59 C60 . . . . 1.1(5) ?
    C57 C58 C59 C60 . . . . -177.8(3) ?
    C58 C59 C60 C61 . . . . 0.7(5) ?
    C59 C60 C61 C62 . . . . -2.4(5) ?
    C59 C60 C61 S7' . . . . 175.8(5) ?
    C59 C60 C61 S7 . . . . -178.5(4) ?
    C64' S7' C61 C62 . . . . 38.4(9) ?
    C64' S7' C61 C60 . . . . -139.8(7) ?
    C64' S7' C61 S7 . . . . -171(4) ?
    C64 S7 C61 C62 . . . . 15.1(9) ?
    C64 S7 C61 C60 . . . . -169.4(5) ?
    C64 S7 C61 S7' . . . . -17(3) ?
    C60 C61 C62 C63 . . . . 2.3(5) ?
    S7' C61 C62 C63 . . . . -176.0(5) ?
    S7 C61 C62 C63 . . . . 177.6(5) ?
    C61 C62 C63 C58 . . . . -0.4(5) ?
    C59 C58 C63 C62 . . . . -1.3(5) ?
    C57 C58 C63 C62 . . . . 177.7(3) ?
    C36 O4 C65 C66 . . . . 81.3(3) ?
    O4 C65 C66 C67 . . . . -99.8(4) ?
    O4 C65 C66 C71 . . . . 81.0(4) ?
    C71 C66 C67 C68 . . . . 1.7(7) ?
    C65 C66 C67 C68 . . . . -177.6(4) ?
    C66 C67 C68 C69 . . . . 2.2(8) ?
    C67 C68 C69 C70 . . . . -5.1(7) ?
    C67 C68 C69 S8' . . . . 172.1(6) ?
    C67 C68 C69 S8 . . . . 177.0(5) ?
    C72' S8' C69 C68 . . . . 15.4(12) ?
    C72' S8' C69 C70 . . . . -167.7(10) ?
    C72' S8' C69 S8 . . . . -147(3) ?
    C72 S8 C69 C68 . . . . 19.2(8) ?
    C72 S8 C69 C70 . . . . -158.8(6) ?
    C72 S8 C69 S8' . . . . 39(2) ?
    C68 C69 C70 C71 . . . . 4.2(6) ?
    S8' C69 C70 C71 . . . . -172.7(5) ?
    S8 C69 C70 C71 . . . . -177.6(4) ?
    C67 C66 C71 C70 . . . . -2.6(6) ?
    C65 C66 C71 C70 . . . . 176.7(3) ?
    C69 C70 C71 C66 . . . . -0.3(6) ?
loop_
    _platon_squeeze_void_nr
    _platon_squeeze_void_average_x
    _platon_squeeze_void_average_y
    _platon_squeeze_void_average_z
    _platon_squeeze_void_volume
    _platon_squeeze_void_count_electrons
    _platon_squeeze_void_content
    1 0.000 0.000 0.500 699 124 ' '
    2 0.465 0.560 0.707 24 0 ' '
    3 0.534 0.439 0.293 24 0 ' '
_platon_squeeze_details
;
;
data_global
_journal_date_recd_electronic     2013-05-28
_journal_date_accepted     2013-05-29
_journal_name_full     'Acta Crystallographica, Section E'
_journal_year     2013
_journal_volume     69
_journal_issue      7
_journal_page_first     o1009
_journal_page_last     o1010
_journal_paper_category     QO
_journal_paper_doi     10.1107/S1600536813014827
_journal_coeditor_code     SU2608
_publ_contact_author_name     'Qingsong Gao'
_publ_contact_author_address
;
Department of Chemistry, College of Chemistry and Chemical Engineering
Hunan University, Changsha 410082, People's Republic of China
;
_publ_contact_author_email     deliean@hnu.edu.cn
_publ_contact_author_fax     ?
_publ_contact_author_phone     ?
_publ_section_title
;\
1,3-Alternate conformer
5,11,17,23-tetra-<i>tert</i>-butyl-25,26,27,28-tetrakis(4-\
methylsulfanylbenzyloxy)-2,8,14,20-tetrathiacalix[4]arene
;
loop_
    _publ_author_name
    _publ_author_footnote
    _publ_author_address
    'Gao, Qingsong' .
;
Department of Chemistry, College of Chemistry and Chemical Engineering,
Hunan University, Changsha 410082, People's Republic of China
;
    'Xie, Dexun' .
;
Department of Chemistry, College of Chemistry and Chemical Engineering,
Hunan University, Changsha 410082, People's Republic of China
;
    'An, Delie' .
;
Department of Chemistry, College of Chemistry and Chemical Engineering,
Hunan University, Changsha 410082, People's Republic of China
;
