# Supplementary material for: 1,3-Alternate conformer 5,11,17,23-tetra-tert-butyl-25,26,27,28-tetra­kis­(4-methyl­sulfanylbenz­yloxy)-2,8,14,20-tetra­thia­calix[4]arene
Source: Acta Crystallogr Sect E Struct Rep Online. 2013 Jun 8;69(Pt 7):o1009–10. doi: 10.1107/S1600536813014827 (PMC3772452; doi:10.1107/S1600536813014827)
Supplement: Supplementary file 2 [file e-69-o1009-Isup2.hkl]

# 
# h,k,l, Fc-squared, Fo-squared, sigma(Fo-squared) and status flag 
# 
data_I
_shelx_title ' cd212352 in P-1' 
_shelx_refln_list_code          4 
_shelx_F_calc_maximum      221.73 
_exptl_crystal_F_000      1344.00 
_reflns_d_resolution_high  0.8255 
 
loop_ 
 _symmetry_equiv_pos_as_xyz 
 'x, y, z' 
 '-x, -y, -z' 
 
_cell_length_a    15.1863 
_cell_length_b    15.5795 
_cell_length_c    16.9774 
_cell_angle_alpha  75.473 
_cell_angle_beta   85.686 
_cell_angle_gamma  84.762 
 
_shelx_F_squared_multiplier     1.000 
 
loop_ 
 _refln_index_h 
 _refln_index_k 
 _refln_index_l 
 _refln_F_squared_calc 
 _refln_F_squared_meas 
 _refln_F_squared_sigma 
 _refln_observed_status 
   1   0   0    17240.63    16456.73     36.97 o 
   2   0   0    12232.91    12437.11    101.44 o 
   3   0   0    10229.19    11981.11    380.16 o 
   4   0   0    24344.78    30065.59    780.22 o 
   5   0   0     1965.51     2065.74     41.71 o 
   6   0   0    10399.50    12451.33    276.82 o 
   7   0   0       16.76       32.23      6.64 o 
   8   0   0     1513.12     1572.77     44.56 o 
   9   0   0      149.78      200.03      8.53 o 
  10   0   0     4703.69     4803.63     98.59 o 
  11   0   0      879.97      923.37     24.65 o 
  12   0   0     1334.22     1225.79     72.05 o 
  13   0   0      393.11      353.61     20.86 o 
  14   0   0       35.18       23.70     10.43 o 
  15   0   0       25.06       25.60     10.43 o 
  16   0   0      403.94      410.49     26.54 o 
  17   0   0       50.47       29.39     15.17 o 
  18   0   0      159.23      162.11     20.86 o 
 -18   1   0        0.34       11.38     14.22 o 
 -17   1   0      336.16      310.00     25.60 o 
 -16   1   0       92.88       93.85     17.06 o 
 -15   1   0      459.88      407.65     24.65 o 
 -14   1   0       30.05       25.60     11.38 o 
 -13   1   0        1.66        3.79      7.58 o 
 -12   1   0       23.39       32.23      8.53 o 
 -11   1   0     3610.66     3662.21    120.40 o 
 -10   1   0      229.11      248.38      9.48 o 
  -9   1   0       48.59       37.92      4.74 o 
  -8   1   0      189.58      198.14      8.53 o 
  -7   1   0      665.99      558.39     16.12 o 
  -6   1   0        2.05        0.00      1.90 o 
  -5   1   0    35097.63    42589.93    843.74 o 
  -4   1   0     1646.22     1331.02     43.61 o 
  -3   1   0       18.91       12.32      6.64 o 
  -2   1   0      281.32      310.95     17.06 o 
  -1   1   0     2318.97     2779.60     75.84 o 
   2   1   0       78.92        1.90     99.54 o 
   4   1   0    14548.83    15685.99    424.71 o 
   5   1   0    10144.96    11935.61    255.97 o 
   6   1   0       30.57       26.54      7.58 o 
   7   1   0      761.06      768.85     29.39 o 
   8   1   0     6285.86     6326.16    155.48 o 
   9   1   0      209.30      186.76     13.27 o 
  10   1   0      146.62      140.31     12.32 o 
  11   1   0     1008.70      934.75     33.18 o 
  12   1   0       66.55       71.10     11.38 o 
  13   1   0      555.82      486.34     24.65 o 
  14   1   0       44.90       50.25     10.43 o 
  15   1   0        0.63        0.00      8.53 o 
  16   1   0       25.52       13.27     15.17 o 
  17   1   0        0.55        2.84     11.38 o 
  18   1   0       77.80       93.85     17.06 o 
 -18   2   0       48.65       48.35     23.70 o 
 -17   2   0        0.07        1.90     11.38 o 
 -16   2   0      137.11      130.83     18.01 o 
 -15   2   0        6.40        0.00      9.48 o 
 -14   2   0        6.29        0.00      8.53 o 
 -13   2   0       44.82       72.05     12.32 o 
 -12   2   0       26.20       19.91      8.53 o 
 -11   2   0      202.98      252.17     25.60 o 
 -10   2   0      435.62      407.65     13.27 o 
  -9   2   0     1052.58     1147.11     27.49 o 
  -8   2   0        0.12        5.69      3.79 o 
  -7   2   0      256.46      257.86     10.43 o 
  -6   2   0        3.33        5.69      1.90 o 
  -5   2   0      114.79      156.42      5.69 o 
  -4   2   0        2.04        2.84      1.90 o 
  -3   2   0     5495.20     6594.45    124.19 o 
  -2   2   0    36875.77    51544.00   1130.04 o 
  -1   2   0      936.08      992.58     66.36 o 
   1   2   0     3460.14     3765.55     60.67 o 
   2   2   0    29066.48    33092.63    739.46 o 
   3   2   0      966.81      965.09     21.80 o 
   4   2   0     6504.56     6887.39    270.19 o 
   5   2   0      145.39      125.14     13.27 o 
   6   2   0     4410.14     4521.12    115.66 o 
   7   2   0     4212.32     4334.36    110.92 o 
   8   2   0        5.27        3.79      4.74 o 
   9   2   0      130.69      109.97      9.48 o 
  10   2   0     2405.56     2560.61     70.15 o 
  11   2   0      116.28      109.97     12.32 o 
  12   2   0     2659.79     2628.87     75.84 o 
  13   2   0       27.20       35.08     10.43 o 
  14   2   0        9.98       12.32      8.53 o 
  15   2   0      169.87      127.04     16.12 o 
  16   2   0      595.76      627.59     32.23 o 
  17   2   0       35.05       36.02     13.27 o 
  18   2   0        2.78        0.00     12.32 o 
 -17   3   0        5.36        9.48     12.32 o 
 -16   3   0        3.70       14.22     13.27 o 
 -15   3   0        7.86       16.12     19.91 o 
 -14   3   0      183.82      186.76     18.96 o 
 -13   3   0      284.25      273.98     19.91 o 
 -12   3   0      384.58      326.12     19.91 o 
 -11   3   0     3632.19     3659.37    100.49 o 
 -10   3   0       38.58       68.26      4.74 o 
  -9   3   0        0.11        3.79      2.84 o 
  -8   3   0       11.40        6.64      2.84 o 
  -7   3   0      745.40      722.39     18.96 o 
  -6   3   0     3900.20     4233.87     87.22 o 
  -5   3   0     2207.75     2511.31     53.09 o 
  -4   3   0      568.97      584.93     10.43 o 
  -3   3   0      177.20      256.91      6.64 o 
  -2   3   0      194.32       84.37      2.84 o 
  -1   3   0    39763.88    53079.80   1123.41 o 
   0   3   0      955.34      974.57     29.39 o 
   1   3   0    35609.83    46567.82   1184.08 o 
   2   3   0     5666.09     6006.67    136.52 o 
   3   3   0     3359.03     3485.88     97.65 o 
   4   3   0     1546.54     1588.89     49.30 o 
   5   3   0     5178.21     5595.23    181.07 o 
   6   3   0     2564.77     2888.63    109.02 o 
   7   3   0       88.49       93.85     13.27 o 
   8   3   0      253.27      240.80     13.27 o 
   9   3   0       32.12       53.09      8.53 o 
  10   3   0      149.01      156.42     15.17 o 
  11   3   0     3309.49     3081.07    118.50 o 
  12   3   0      278.09      275.87     18.01 o 
  13   3   0        1.37        0.00      6.64 o 
  14   3   0      333.17      333.70     21.80 o 
  15   3   0        5.47       15.17      9.48 o 
  16   3   0       39.92       45.51     19.91 o 
  17   3   0        2.15        5.69     12.32 o 
  18   3   0        2.88        0.00     17.06 o 
 -17   4   0        0.24        0.00     18.96 o 
 -16   4   0      477.54      544.17     54.99 o 
 -15   4   0       34.81       65.41     13.27 o 
 -14   4   0        0.14        5.69     11.38 o 
 -13   4   0       68.44       64.47     18.01 o 
 -12   4   0        8.89        0.00     11.38 o 
 -11   4   0       76.71       70.15     10.43 o 
 -10   4   0     2581.79     2437.37     69.21 o 
  -9   4   0       97.69       91.01      6.64 o 
  -8   4   0      404.52      388.69     12.32 o 
  -7   4   0       79.94       86.27      5.69 o 
  -6   4   0     1377.77     1315.86     32.23 o 
  -5   4   0      288.14      333.70     13.27 o 
  -4   4   0     3598.97     3606.28     76.79 o 
  -3   4   0      980.94      824.78     21.80 o 
  -2   4   0     1721.90     1561.39     47.40 o 
  -1   4   0     5042.89     4963.85     71.10 o 
   0   4   0     7490.96     8587.19    170.64 o 
   1   4   0    16862.20    19712.24    492.02 o 
   2   4   0      156.09      120.40      7.58 o 
   3   4   0      553.54      500.56     18.96 o 
   4   4   0     1675.08     1719.71     57.83 o 
   5   4   0        0.18       29.39     11.38 o 
   6   4   0      264.84      206.67     19.91 o 
   7   4   0     1642.39     1875.19     72.05 o 
   8   4   0       16.68       13.27      7.58 o 
   9   4   0      143.99      144.10     11.38 o 
  10   4   0      143.10      117.55     11.38 o 
  11   4   0       39.71       29.39      8.53 o 
  12   4   0      732.69      681.63     27.49 o 
  13   4   0        5.62        4.74      7.58 o 
  14   4   0        3.32        5.69      8.53 o 
  15   4   0      148.86      117.55     14.22 o 
  16   4   0        5.67        0.00     10.43 o 
  17   4   0        0.71       15.17     16.12 o 
  18   4   0        8.96        9.48     18.01 o 
 -17   5   0        2.95        0.00     19.91 o 
 -16   5   0        8.40        6.64     19.91 o 
 -15   5   0        9.63        9.48     10.43 o 
 -14   5   0      110.87      103.33     13.27 o 
 -13   5   0        1.07        2.84      8.53 o 
 -12   5   0       70.88       90.06     12.32 o 
 -11   5   0       29.24       28.44      9.48 o 
 -10   5   0      149.66      165.90     13.27 o 
  -9   5   0     1324.05     1356.62     47.40 o 
  -8   5   0       16.22       11.38      3.79 o 
  -7   5   0      499.50      443.67     14.22 o 
  -6   5   0       41.05       44.56      4.74 o 
  -5   5   0      173.81      224.68      7.58 o 
  -4   5   0      296.84      308.11      9.48 o 
  -3   5   0     6708.08     7955.81    151.68 o 
  -2   5   0     1303.16     1087.38     21.80 o 
  -1   5   0       14.69       16.12      1.90 o 
   0   5   0     1649.07     1628.70     71.10 o 
   1   5   0     5553.87     5918.51    157.37 o 
   2   5   0     4876.63     5240.67    141.26 o 
   3   5   0     4549.07     5067.18    140.31 o 
   4   5   0       35.49       68.26     18.96 o 
   5   5   0       25.07       96.70     11.38 o 
   6   5   0      522.63      504.35     27.49 o 
   7   5   0      321.75      306.21     22.75 o 
   8   5   0      108.60       88.17     14.22 o 
   9   5   0     1539.14     1535.80     65.41 o 
  10   5   0      323.45      302.42     16.12 o 
  11   5   0     1092.21     1049.46     36.02 o 
  12   5   0      600.14      602.94     25.60 o 
  13   5   0       57.84       55.93     10.43 o 
  14   5   0      109.82      127.98     15.17 o 
  15   5   0        5.75        0.00     14.22 o 
  16   5   0       16.43       12.32     14.22 o 
  17   5   0      228.06      234.16     32.23 o 
 -16   6   0       64.64       68.26     24.65 o 
 -15   6   0        9.81       18.96     11.38 o 
 -14   6   0       91.66       84.37     13.27 o 
 -13   6   0      174.99      161.16     17.06 o 
 -12   6   0        0.49        0.95     11.38 o 
 -11   6   0      142.12      132.72     13.27 o 
 -10   6   0     1206.04     1266.56     40.76 o 
  -9   6   0       15.71        6.64      5.69 o 
  -8   6   0      739.35      761.26     20.86 o 
  -7   6   0     2347.28     2425.99     53.09 o 
  -6   6   0      142.19      125.14      7.58 o 
  -5   6   0        2.29        5.69      3.79 o 
  -4   6   0      844.24      875.97     18.96 o 
  -3   6   0       59.51       86.27      6.64 o 
  -2   6   0     2124.44     1916.90     41.71 o 
  -1   6   0        1.29        0.95      2.84 o 
   0   6   0    10223.11     9981.73    204.77 o 
   1   6   0      264.94      205.72     10.43 o 
   2   6   0     4033.96     4205.43    102.39 o 
   3   6   0     4641.36     4924.98    131.78 o 
   4   6   0      765.74      624.75     20.86 o 
   5   6   0       13.14        8.53      6.64 o 
   6   6   0     2794.73     3056.43    112.81 o 
   7   6   0       18.89       40.76     12.32 o 
   8   6   0      195.80      221.84     19.91 o 
   9   6   0       38.71       51.19     12.32 o 
  10   6   0      942.36      925.27     39.82 o 
  11   6   0        0.02        0.00      5.69 o 
  12   6   0      220.20      238.90     19.91 o 
  13   6   0      424.90      435.14     21.80 o 
  14   6   0      102.48      103.33     20.86 o 
  15   6   0       24.09       48.35     17.06 o 
  16   6   0       28.71       59.73     18.96 o 
  17   6   0        1.08       16.12     18.01 o 
 -16   7   0        9.74        7.58     20.86 o 
 -15   7   0      204.49      255.97     36.02 o 
 -14   7   0        1.11        0.00     14.22 o 
 -13   7   0      111.06      121.35     16.12 o 
 -12   7   0       71.99       70.15     12.32 o 
 -11   7   0      449.62      418.08     31.28 o 
 -10   7   0        8.20       22.75      7.58 o 
  -9   7   0       12.54       20.86      6.64 o 
  -8   7   0       63.01       82.48      6.64 o 
  -7   7   0        0.02        0.00      3.79 o 
  -6   7   0      215.39      222.79     10.43 o 
  -5   7   0     1247.44     1159.43     38.87 o 
  -4   7   0        2.56        3.79      2.84 o 
  -3   7   0      592.47      682.58     18.96 o 
  -2   7   0     3945.80     4423.47     90.06 o 
  -1   7   0     1655.21     1758.58     39.82 o 
   0   7   0       86.08       53.09      5.69 o 
   1   7   0      147.65      166.85     10.43 o 
   2   7   0        0.65        0.00      4.74 o 
   3   7   0     1298.84     1240.96     49.30 o 
   4   7   0      505.66      562.18     22.75 o 
   5   7   0      330.59      308.11     22.75 o 
   6   7   0      169.96      138.41     18.96 o 
   7   7   0      525.88      582.09     33.18 o 
   8   7   0        9.99        0.00      5.69 o 
   9   7   0       75.50       89.11     17.06 o 
  10   7   0       37.97       46.45     15.17 o 
  11   7   0      227.06      221.84     16.12 o 
  12   7   0       22.79       28.44      9.48 o 
  13   7   0        7.38        0.95     11.38 o 
  14   7   0       39.98       35.08     16.12 o 
  15   7   0       68.89       73.00     20.86 o 
  16   7   0       38.01       30.34     19.91 o 
  17   7   0       25.38       18.96     18.96 o 
 -15   8   0        0.04        1.90     18.96 o 
 -14   8   0        4.40        0.00     11.38 o 
 -13   8   0       20.05       26.54     11.38 o 
 -12   8   0       21.36       15.17      9.48 o 
 -11   8   0      258.11      258.81     18.01 o 
 -10   8   0       16.29       22.75      9.48 o 
  -9   8   0       70.90       86.27     11.38 o 
  -8   8   0      596.01      549.85     21.80 o 
  -7   8   0      164.66      179.18      9.48 o 
  -6   8   0       72.24       75.84      6.64 o 
  -5   8   0      332.13      326.12     18.96 o 
  -4   8   0        9.96        9.48      4.74 o 
  -3   8   0       61.78       61.62      6.64 o 
  -2   8   0      911.32      858.91     24.65 o 
  -1   8   0     1193.75     1263.71     29.39 o 
   0   8   0      345.92      368.78     14.22 o 
   1   8   0       15.33        1.90      5.69 o 
   2   8   0     1832.92     2024.98     53.09 o 
   3   8   0     2442.35     2558.71     67.31 o 
   4   8   0      949.42      815.30     28.44 o 
   5   8   0      315.10      357.40     23.70 o 
   6   8   0      909.07      874.08     44.56 o 
   7   8   0      276.37      252.17     22.75 o 
   8   8   0      575.76      478.75     33.18 o 
   9   8   0        0.44        0.00     10.43 o 
  10   8   0      541.11      565.97     38.87 o 
  11   8   0      251.68      273.98     30.34 o 
  12   8   0     1000.99     1031.45     55.93 o 
  13   8   0       13.80        1.90     11.38 o 
  14   8   0      208.78      206.67     26.54 o 
  15   8   0       36.98       54.99     20.86 o 
  16   8   0      246.82      272.08     36.02 o 
  17   8   0      128.05      177.28     31.28 o 
 -15   9   0      237.72      231.32     37.92 o 
 -14   9   0        0.52        0.00     18.96 o 
 -13   9   0      183.09      168.75     18.96 o 
 -12   9   0       68.06       86.27     13.27 o 
 -11   9   0      290.28      308.11     20.86 o 
 -10   9   0       29.36       13.27      8.53 o 
  -9   9   0      444.06      405.75     21.80 o 
  -8   9   0        0.45        2.84      7.58 o 
  -7   9   0     2240.68     2063.85     48.35 o 
  -6   9   0        9.06        0.95      4.74 o 
  -5   9   0      466.75      419.97     15.17 o 
  -4   9   0       43.39       36.97      5.69 o 
  -3   9   0       51.35       50.25      9.48 o 
  -2   9   0     1085.44     1135.73     27.49 o 
  -1   9   0       19.85       18.96      4.74 o 
   0   9   0      634.09      572.61     21.80 o 
   1   9   0     4110.80     3897.32    102.39 o 
   2   9   0      169.14      151.68     13.27 o 
   3   9   0      241.10      204.77     14.22 o 
   4   9   0      263.47      249.33     17.06 o 
   5   9   0      137.53      134.62     17.06 o 
   6   9   0       21.08       19.91     10.43 o 
   7   9   0      105.58       81.53     15.17 o 
   8   9   0      106.33       97.65     18.01 o 
   9   9   0        0.08       12.32     12.32 o 
  10   9   0       78.21       81.53     18.96 o 
  11   9   0      287.12      271.13     32.23 o 
  12   9   0       22.34       39.82     17.06 o 
  13   9   0       20.18       30.34     17.06 o 
  14   9   0       51.03       45.51     18.01 o 
  15   9   0        2.50        9.48     19.91 o 
  16   9   0        3.79        0.95     18.01 o 
 -14  10   0       17.33       11.38     18.96 o 
 -13  10   0       24.56       17.06     18.96 o 
 -12  10   0       98.12      123.24     16.12 o 
 -11  10   0       17.87       22.75     14.22 o 
 -10  10   0      253.98      220.89     19.91 o 
  -9  10   0        7.42       10.43      8.53 o 
  -8  10   0        0.04        0.00      6.64 o 
  -7  10   0       58.97       66.36      8.53 o 
  -6  10   0      336.67      331.81     17.06 o 
  -5  10   0      115.53      102.39      9.48 o 
  -4  10   0      346.18      343.18     13.27 o 
  -3  10   0       42.67       35.08      8.53 o 
  -2  10   0        6.88        0.95      4.74 o 
  -1  10   0        6.23       12.32      4.74 o 
   0  10   0      144.50      158.32     13.27 o 
   1  10   0      277.78      303.37     16.12 o 
   2  10   0       42.61       40.76      9.48 o 
   3  10   0       17.92        0.95      7.58 o 
   4  10   0      125.21      116.61     13.27 o 
   5  10   0       27.20       24.65     11.38 o 
   6  10   0       91.65      101.44     18.01 o 
   7  10   0       39.04       58.78     16.12 o 
   8  10   0        6.68       22.75     12.32 o 
   9  10   0      175.93      126.09     21.80 o 
  10  10   0      123.99       81.53     19.91 o 
  11  10   0      203.41      230.37     28.44 o 
  12  10   0      199.15      236.06     30.34 o 
  13  10   0        5.67        0.00     13.27 o 
  14  10   0       47.01       47.40     19.91 o 
  15  10   0       37.39       20.86     19.91 o 
  16  10   0       17.50        7.58     19.91 o 
 -13  11   0        1.06        7.58     19.91 o 
 -12  11   0       35.72       36.02     16.12 o 
 -11  11   0       23.38       18.01     11.38 o 
 -10  11   0        2.38        3.79      9.48 o 
  -9  11   0      103.00      114.71     14.22 o 
  -8  11   0       98.05      116.61     14.22 o 
  -7  11   0      300.21      312.85     18.96 o 
  -6  11   0       15.59        6.64      6.64 o 
  -5  11   0      284.10      347.92     16.12 o 
  -4  11   0       67.41       65.41      8.53 o 
  -3  11   0        6.93        0.00      4.74 o 
  -2  11   0        8.32        5.69      4.74 o 
  -1  11   0      910.49      912.95     26.54 o 
   0  11   0       20.53       24.65     13.27 o 
   1  11   0     1404.90     1438.15     46.45 o 
   2  11   0        6.01       25.60      8.53 o 
   3  11   0       82.20       81.53     11.38 o 
   4  11   0      290.00      241.75     22.75 o 
   5  11   0       35.82       11.38     10.43 o 
   6  11   0      193.52      179.18     21.80 o 
   7  11   0      506.55      521.41     36.02 o 
   8  11   0        1.86        9.48     12.32 o 
   9  11   0      756.26      751.78     48.35 o 
  10  11   0      183.22      164.01     27.49 o 
  11  11   0      225.61      224.68     27.49 o 
  12  11   0      331.35      447.47     45.51 o 
  13  11   0      233.33      273.03     38.87 o 
  14  11   0       68.28      103.33     30.34 o 
  15  11   0      115.84      108.07     28.44 o 
 -12  12   0       30.60       18.01     18.96 o 
 -11  12   0        0.74        0.00      9.48 o 
 -10  12   0      744.74      748.94     33.18 o 
  -9  12   0       16.20       10.43      9.48 o 
  -8  12   0      132.36      128.93     15.17 o 
  -7  12   0      100.86      108.07     16.12 o 
  -6  12   0      265.16      296.73     18.01 o 
  -5  12   0      217.13      209.51     13.27 o 
  -4  12   0       90.55       85.32     10.43 o 
  -3  12   0       93.09       91.01     10.43 o 
  -2  12   0      372.12      382.05     16.12 o 
  -1  12   0       55.75       44.56     10.43 o 
   0  12   0      694.11      764.11     31.28 o 
   1  12   0        7.56        0.95      8.53 o 
   2  12   0      747.29      722.39     38.87 o 
   3  12   0       74.42       57.83     11.38 o 
   4  12   0      494.38      513.83     36.02 o 
   5  12   0       76.40       72.05     17.06 o 
   6  12   0       95.94       57.83     16.12 o 
   7  12   0       16.58       17.06     13.27 o 
   8  12   0       29.36       24.65     14.22 o 
   9  12   0      535.00      512.88     39.82 o 
  10  12   0       43.79       21.80     16.12 o 
  11  12   0        3.14       13.27     16.12 o 
  12  12   0      169.55      184.86     30.34 o 
  13  12   0        5.97       11.38     21.80 o 
  14  12   0        5.82        0.95     23.70 o 
 -11  13   0       25.75       32.23     19.91 o 
 -10  13   0       13.43       13.27     10.43 o 
  -9  13   0      208.59      186.76     18.96 o 
  -8  13   0       34.95       54.04     11.38 o 
  -7  13   0       42.45       34.13     13.27 o 
  -6  13   0       20.77       11.38      7.58 o 
  -5  13   0       99.56       93.85     10.43 o 
  -4  13   0       78.31       94.80     10.43 o 
  -3  13   0        9.63        7.58      6.64 o 
  -2  13   0        2.00       10.43      8.53 o 
  -1  13   0      115.88       82.48     17.06 o 
   0  13   0        4.67        0.00      7.58 o 
   1  13   0      368.61      355.51     22.75 o 
   2  13   0       60.52       53.09     20.86 o 
   3  13   0        9.94        7.58     11.38 o 
   4  13   0       11.72       11.38     11.38 o 
   5  13   0       20.40       35.08     16.12 o 
   6  13   0        2.54        0.00     12.32 o 
   7  13   0        3.82       15.17     14.22 o 
   8  13   0       85.61       68.26     20.86 o 
   9  13   0       66.52       86.27     22.75 o 
  10  13   0       24.63       45.51     18.96 o 
  11  13   0       52.16       46.45     19.91 o 
  12  13   0        2.86       19.91     20.86 o 
  13  13   0       81.81      101.44     28.44 o 
 -10  14   0       45.84       36.97     19.91 o 
  -9  14   0       62.22       73.95     14.22 o 
  -8  14   0        1.13        8.53      9.48 o 
  -7  14   0       12.03       17.06     10.43 o 
  -6  14   0      214.24      192.45     18.01 o 
  -5  14   0        3.41       14.22      8.53 o 
  -4  14   0       14.43       19.91      8.53 o 
  -3  14   0        2.47        1.90      6.64 o 
  -2  14   0      273.93      273.98     19.91 o 
  -1  14   0      206.47      183.92     20.86 o 
   0  14   0       27.83       31.28     10.43 o 
   1  14   0       34.69       20.86     10.43 o 
   2  14   0      407.11      496.76     35.08 o 
   3  14   0      157.17      152.63     22.75 o 
   4  14   0      260.22      232.27     27.49 o 
   5  14   0       10.29        8.53     14.22 o 
   6  14   0       21.68        5.69     14.22 o 
   7  14   0       61.32       62.57     18.96 o 
   8  14   0        1.54        0.00     14.22 o 
   9  14   0        0.05        1.90     15.17 o 
  10  14   0      309.33      366.88     40.76 o 
  11  14   0       17.09       35.08     21.80 o 
  12  14   0      193.00      279.67     39.82 o 
  -9  15   0      189.65      254.07     21.80 o 
  -8  15   0        9.04        3.79     11.38 o 
  -7  15   0      276.92      225.63     19.91 o 
  -6  15   0       52.06       56.88     12.32 o 
  -5  15   0        4.57        0.00      8.53 o 
  -4  15   0        2.52        0.00      9.48 o 
  -3  15   0       72.32       59.73     18.96 o 
  -2  15   0        0.02        0.00      9.48 o 
  -1  15   0      106.48      117.55     16.12 o 
   0  15   0       10.14        6.64     14.22 o 
   1  15   0      470.41      426.61     35.08 o 
   2  15   0        1.29        1.90     13.27 o 
   3  15   0        1.36        6.64     14.22 o 
   4  15   0        3.55        5.69     13.27 o 
   5  15   0       33.03       31.28     16.12 o 
   6  15   0        0.03        0.00     15.17 o 
   7  15   0       98.57       73.95     21.80 o 
   8  15   0        4.30        0.00     15.17 o 
   9  15   0       50.76       42.66     20.86 o 
  10  15   0        5.46        0.00     18.01 o 
  11  15   0       36.01       43.61     24.65 o 
  -7  16   0       41.83       53.09     14.22 o 
  -6  16   0        6.20        2.84     12.32 o 
  -5  16   0       70.95       87.22     19.91 o 
  -4  16   0       53.97       14.22     16.12 o 
  -3  16   0       11.35        8.53     14.22 o 
  -2  16   0        5.14        0.00     12.32 o 
  -1  16   0        2.71       16.12     15.17 o 
   0  16   0       21.83       24.65     16.12 o 
   1  16   0       21.79       18.96     15.17 o 
   2  16   0       34.40       32.23     17.06 o 
   3  16   0       17.35       26.54     16.12 o 
   4  16   0       89.32       84.37     21.80 o 
   5  16   0        2.27        0.00     14.22 o 
   6  16   0       41.81       56.88     20.86 o 
   7  16   0       42.50       48.35     19.91 o 
   8  16   0       81.28       67.31     21.80 o 
   9  16   0       16.41       45.51     22.75 o 
  10  16   0       72.15       65.41     23.70 o 
  -5  17   0       10.19        0.00     16.12 o 
  -4  17   0      205.98      254.07     30.34 o 
  -3  17   0       26.73       24.65     16.12 o 
  -2  17   0        7.51        0.00     15.17 o 
  -1  17   0      179.26      200.98     27.49 o 
   0  17   0       25.49       24.65     17.06 o 
   1  17   0      134.87      164.96     25.60 o 
   2  17   0        9.62        3.79     15.17 o 
   3  17   0       17.60       24.65     17.06 o 
   4  17   0       70.16       73.95     20.86 o 
   5  17   0      103.75      117.55     25.60 o 
   6  17   0      121.74       82.48     22.75 o 
   7  17   0       93.93      145.05     28.44 o 
  -1  18   0       40.65       32.23     18.01 o 
   0  18   0        9.05        0.00     15.17 o 
   1  18   0        1.55       17.06     18.96 o 
   2  18   0       84.34       87.22     23.70 o 
   3  18   0        0.86        0.00     16.12 o 
   4  18   0        7.14       24.65     19.91 o 
  -2 -18   1       15.63       16.12     18.01 o 
  -1 -18   1       67.04       67.31     21.80 o 
  -7 -17   1        3.81       12.32     19.91 o 
  -6 -17   1      192.20      170.64     31.28 o 
  -5 -17   1        4.73        0.00     17.06 o 
  -4 -17   1      157.67      223.73     30.34 o 
  -3 -17   1       56.79       50.25     18.96 o 
  -2 -17   1       79.79       68.26     20.86 o 
  -1 -17   1       41.83       60.67     19.91 o 
   0 -17   1       31.80       23.70     17.06 o 
   1 -17   1       13.73        9.48     16.12 o 
   2 -17   1       10.65        4.74     13.27 o 
   3 -17   1        0.74        4.74     13.27 o 
   4 -17   1      318.14      383.00     28.44 o 
  -9 -16   1       18.56       28.44     18.96 o 
  -8 -16   1       67.87       35.08     20.86 o 
  -7 -16   1       55.25       73.00     22.75 o 
  -6 -16   1      118.73      128.93     26.54 o 
  -5 -16   1        0.64        7.58     16.12 o 
  -4 -16   1        3.64        0.00     14.22 o 
  -3 -16   1       55.93       43.61     18.01 o 
  -2 -16   1       26.08       12.32     15.17 o 
  -1 -16   1        0.62        0.00     10.43 o 
   0 -16   1        5.10        0.00     10.43 o 
   1 -16   1       23.45       16.12     11.38 o 
   2 -16   1        1.20        4.74     11.38 o 
   3 -16   1        4.17        0.00     10.43 o 
   4 -16   1      142.91      140.31     15.17 o 
   5 -16   1        1.02        8.53     11.38 o 
   6 -16   1       15.48       40.76     13.27 o 
   7 -16   1        2.10       10.43     12.32 o 
 -11 -15   1       47.60       20.86     20.86 o 
 -10 -15   1        0.01        0.00     17.06 o 
  -9 -15   1        9.77        9.48     17.06 o 
  -8 -15   1       47.63       13.27     18.01 o 
  -7 -15   1      306.97      247.43     34.13 o 
  -6 -15   1        6.30       11.38     16.12 o 
  -5 -15   1        0.01       10.43     15.17 o 
  -4 -15   1       36.95       48.35     18.01 o 
  -3 -15   1        2.60        7.58     14.22 o 
  -2 -15   1       30.80       17.06     11.38 o 
  -1 -15   1      279.95      299.58     22.75 o 
   0 -15   1       60.52       43.61     12.32 o 
   1 -15   1        2.24        0.00      9.48 o 
   2 -15   1        9.92        9.48     10.43 o 
   3 -15   1       39.39       47.40     12.32 o 
   4 -15   1      237.25      249.33     17.06 o 
   5 -15   1       41.36       26.54      9.48 o 
   6 -15   1       31.59       17.06     11.38 o 
   7 -15   1      166.11      142.20     17.06 o 
   8 -15   1       12.03       10.43     18.96 o 
 -12 -14   1      167.74      210.46     36.97 o 
 -11 -14   1        5.05        0.00     18.96 o 
 -10 -14   1      154.25      126.09     27.49 o 
  -9 -14   1       60.60      112.81     25.60 o 
  -8 -14   1       27.80       29.39     18.01 o 
  -7 -14   1      438.16      539.43     43.61 o 
  -6 -14   1        8.96        0.00     14.22 o 
  -5 -14   1       54.05       74.89     18.01 o 
  -4 -14   1       26.64        2.84     12.32 o 
  -3 -14   1       96.97      108.07     27.49 o 
  -2 -14   1      148.49      182.02     18.96 o 
  -1 -14   1       85.45      113.76     15.17 o 
   0 -14   1       11.74        9.48      9.48 o 
   1 -14   1      181.90      246.49     26.54 o 
   2 -14   1       68.02       72.05     13.27 o 
   3 -14   1        6.50        3.79      7.58 o 
   4 -14   1        0.07        0.00      6.64 o 
   5 -14   1       81.44      109.02     12.32 o 
   6 -14   1      239.09      256.91     17.06 o 
   7 -14   1        0.53        0.00      8.53 o 
   8 -14   1        0.07        3.79     10.43 o 
   9 -14   1        5.58        7.58     18.01 o 
  10 -14   1       62.52       51.19     22.75 o 
 -13 -13   1       30.60       50.25     26.54 o 
 -12 -13   1       84.25       99.54     26.54 o 
 -11 -13   1        0.72        8.53     18.96 o 
 -10 -13   1       19.97       44.56     19.91 o 
  -9 -13   1      173.78      200.03     27.49 o 
  -8 -13   1        0.25        0.00     13.27 o 
  -7 -13   1        5.02        0.00     12.32 o 
  -6 -13   1        2.18        0.00     12.32 o 
  -5 -13   1      145.30      189.60     24.65 o 
  -4 -13   1       21.70       35.08     11.38 o 
  -3 -13   1       38.70       24.65     10.43 o 
  -2 -13   1        5.35        0.00     11.38 o 
  -1 -13   1       73.23       60.67     21.80 o 
   0 -13   1       32.45       74.89     12.32 o 
   1 -13   1       10.87        1.90      9.48 o 
   2 -13   1       89.48       94.80     10.43 o 
   3 -13   1       54.90       52.14      9.48 o 
   4 -13   1       94.31       98.59     11.38 o 
   5 -13   1        0.08        0.00      6.64 o 
   6 -13   1       45.67       35.08      9.48 o 
   7 -13   1       43.88       51.19     11.38 o 
   8 -13   1       57.20       85.32     13.27 o 
   9 -13   1        9.96       14.22     10.43 o 
  10 -13   1      121.09      140.31     28.44 o 
  11 -13   1        2.34        0.00     14.22 o 
 -14 -12   1       37.04       35.08     28.44 o 
 -13 -12   1       28.21        2.84     23.70 o 
 -12 -12   1       31.42       28.44     22.75 o 
 -11 -12   1       24.14        9.48     17.06 o 
 -10 -12   1       70.61       99.54     22.75 o 
  -9 -12   1      546.33      548.91     42.66 o 
  -8 -12   1       19.77       11.38     14.22 o 
  -7 -12   1        0.09        6.64     12.32 o 
  -6 -12   1       95.18       96.70     18.96 o 
  -5 -12   1      254.01      269.24     20.86 o 
  -4 -12   1      177.23      194.34     18.01 o 
  -3 -12   1      237.22      218.05     33.18 o 
  -2 -12   1      691.52      711.97     33.18 o 
  -1 -12   1      365.61      239.85     20.86 o 
   0 -12   1      807.81      893.04     33.18 o 
   1 -12   1      216.43      227.53     23.70 o 
   2 -12   1       93.40       83.43      9.48 o 
   3 -12   1       52.86       59.73      9.48 o 
   4 -12   1      173.29      168.75     12.32 o 
   5 -12   1      309.14      307.16     16.12 o 
   6 -12   1      267.79      247.43     14.22 o 
   7 -12   1      822.74      810.56     43.61 o 
   8 -12   1        0.83        0.00      8.53 o 
   9 -12   1       36.41       41.71     11.38 o 
  10 -12   1      119.61      161.16     36.02 o 
  11 -12   1        2.29        0.00     16.12 o 
  12 -12   1        8.31       19.91     21.80 o 
 -15 -11   1        5.10        0.00     19.91 o 
 -14 -11   1      107.03       91.96     25.60 o 
 -13 -11   1      245.21      270.19     36.02 o 
 -12 -11   1      541.93      546.06     33.18 o 
 -11 -11   1       22.41       27.49     20.86 o 
 -10 -11   1      135.88      210.46     29.39 o 
  -9 -11   1       25.46       24.65     15.17 o 
  -8 -11   1       24.29       20.86     15.17 o 
  -7 -11   1       56.13       54.99     16.12 o 
  -6 -11   1     1004.28      882.61     50.25 o 
  -5 -11   1        2.73        1.90      7.58 o 
  -4 -11   1      496.38      430.40     24.65 o 
  -3 -11   1      109.72       96.70     13.27 o 
  -2 -11   1       97.63       78.69     11.38 o 
  -1 -11   1      628.93      677.84     65.41 o 
   0 -11   1      185.73      171.59     14.22 o 
   1 -11   1       12.85        6.64      4.74 o 
   2 -11   1      252.15      261.65     13.27 o 
   3 -11   1       16.44        9.48      6.64 o 
   4 -11   1      616.11      688.26     21.80 o 
   5 -11   1      153.56      159.27     11.38 o 
   6 -11   1        7.50       12.32      6.64 o 
   7 -11   1       97.27      110.92     10.43 o 
   8 -11   1      459.18      525.20     23.70 o 
   9 -11   1        7.72       12.32     18.96 o 
  10 -11   1       92.90       73.95     12.32 o 
  11 -11   1        6.04        0.00     16.12 o 
  12 -11   1       11.40       11.38     19.91 o 
  13 -11   1        2.37        3.79     18.01 o 
 -15 -10   1      152.25      165.90     29.39 o 
 -14 -10   1        4.67        0.00     17.06 o 
 -13 -10   1      117.49      180.12     29.39 o 
 -12 -10   1       28.08       29.39     18.96 o 
 -11 -10   1       66.42       35.08     18.96 o 
 -10 -10   1        6.97        5.69     15.17 o 
  -9 -10   1       10.12       13.27     14.22 o 
  -8 -10   1        0.26        0.00     10.43 o 
  -7 -10   1      112.59      103.33     19.91 o 
  -6 -10   1       13.28        0.00     11.38 o 
  -5 -10   1       73.48       80.58     16.12 o 
  -4 -10   1      151.71      183.92     15.17 o 
  -3 -10   1       15.19       15.17      7.58 o 
  -2 -10   1       10.80        0.00     11.38 o 
  -1 -10   1        4.67       19.91     11.38 o 
   0 -10   1       18.97       33.18      6.64 o 
   1 -10   1      207.59      256.91     13.27 o 
   2 -10   1      176.02      193.40     11.38 o 
   3 -10   1       36.32       27.49      5.69 o 
   4 -10   1       50.50       40.76      7.58 o 
   5 -10   1       45.26       42.66      6.64 o 
   6 -10   1        1.34        2.84      4.74 o 
   7 -10   1      545.49      488.23     25.60 o 
   8 -10   1      311.60      323.28     18.96 o 
   9 -10   1        5.42        9.48      9.48 o 
  10 -10   1      359.28      371.62     21.80 o 
  11 -10   1        0.72        0.95      9.48 o 
  12 -10   1       27.85       36.02     20.86 o 
  13 -10   1      105.73      107.13     25.60 o 
  14 -10   1       16.13       27.49     19.91 o 
 -16  -9   1       31.55        0.95     18.96 o 
 -15  -9   1        9.91       15.17     19.91 o 
 -14  -9   1        0.01        0.95     15.17 o 
 -13  -9   1       61.51       58.78     20.86 o 
 -12  -9   1      144.37      121.35     24.65 o 
 -11  -9   1      630.06      675.94     45.51 o 
 -10  -9   1        4.72        0.00     11.38 o 
  -9  -9   1       11.19       56.88     16.12 o 
  -8  -9   1      171.11      176.33     23.70 o 
  -7  -9   1      437.30      400.07     32.23 o 
  -6  -9   1       87.84       61.62     15.17 o 
  -5  -9   1        8.49       21.80     18.96 o 
  -4  -9   1      544.60      528.05     22.75 o 
  -3  -9   1       40.62       60.67      8.53 o 
  -2  -9   1     1083.82     1097.81     36.97 o 
  -1  -9   1     1124.89     1139.52     47.40 o 
   0  -9   1     1933.40     1724.45     51.19 o 
   1  -9   1     1136.33     1185.98     29.39 o 
   2  -9   1     2121.65     2053.42     48.35 o 
   3  -9   1       75.95       70.15      6.64 o 
   4  -9   1      204.17      184.86     10.43 o 
   5  -9   1      323.73      281.56     16.12 o 
   6  -9   1        1.43        4.74      4.74 o 
   7  -9   1      455.79      365.94     15.17 o 
   8  -9   1      537.91      517.62     18.01 o 
   9  -9   1      162.74      108.07     13.27 o 
  10  -9   1      367.69      364.04     20.86 o 
  11  -9   1      322.70      416.18     23.70 o 
  12  -9   1      144.28      182.02     18.01 o 
  13  -9   1       43.13       78.69     21.80 o 
  14  -9   1        8.15        7.58     18.01 o 
  15  -9   1       90.50      109.97     31.28 o 
 -16  -8   1       92.47       91.96     25.60 o 
 -15  -8   1       24.39       19.91     18.01 o 
 -14  -8   1       34.22       62.57     19.91 o 
 -13  -8   1       60.53       64.47     20.86 o 
 -12  -8   1      331.54      323.28     34.13 o 
 -11  -8   1      411.88      393.43     35.08 o 
 -10  -8   1      166.56      166.85     22.75 o 
  -9  -8   1      532.17      498.66     34.13 o 
  -8  -8   1      533.93      491.08     34.13 o 
  -7  -8   1     1420.37     1418.24     65.41 o 
  -6  -8   1      428.65      425.66     21.80 o 
  -5  -8   1       83.11       78.69     10.43 o 
  -4  -8   1       30.92       33.18      8.53 o 
  -3  -8   1     3424.66     3688.76    187.71 o 
  -2  -8   1     2112.75     2183.30     65.41 o 
  -1  -8   1      688.25      744.20     33.18 o 
   0  -8   1      249.28      255.97     19.91 o 
   1  -8   1      945.48      940.44     25.60 o 
   2  -8   1        4.04        6.64      3.79 o 
   3  -8   1        3.88        0.00      3.79 o 
   4  -8   1      127.47       92.91      7.58 o 
   5  -8   1      272.05      254.07     11.38 o 
   6  -8   1       37.59       38.87      5.69 o 
   7  -8   1       15.99       14.22      4.74 o 
   8  -8   1        2.51        8.53      4.74 o 
   9  -8   1      247.97      251.23     17.06 o 
  10  -8   1        0.00        0.00      9.48 o 
  11  -8   1       50.86       56.88     12.32 o 
  12  -8   1        1.01        0.00      8.53 o 
  13  -8   1        4.89        0.00     15.17 o 
  14  -8   1        2.97        3.79     18.96 o 
  15  -8   1       25.14       27.49     22.75 o 
 -17  -7   1        1.79        8.53     18.96 o 
 -16  -7   1       76.40       77.74     21.80 o 
 -15  -7   1        4.27        3.79     17.06 o 
 -14  -7   1      362.75      367.83     36.97 o 
 -13  -7   1       42.71       44.56     18.01 o 
 -12  -7   1        4.37        8.53     13.27 o 
 -11  -7   1      285.20      291.04     29.39 o 
 -10  -7   1      187.41      191.50     18.01 o 
  -9  -7   1      139.12      142.20     10.43 o 
  -8  -7   1       32.34       28.44     12.32 o 
  -7  -7   1       28.90       39.82      9.48 o 
  -6  -7   1        6.88        1.90      4.74 o 
  -5  -7   1      479.01      426.61     36.02 o 
  -4  -7   1        4.51        6.64      8.53 o 
  -3  -7   1     1058.40     1192.61     38.87 o 
  -2  -7   1     1127.02     1313.01     36.97 o 
  -1  -7   1     7386.81     8353.98    211.41 o 
   0  -7   1       66.70       89.11     14.22 o 
   1  -7   1      598.37      516.67     18.01 o 
   2  -7   1      615.47      612.42     17.06 o 
   3  -7   1     1365.95     1404.97     32.23 o 
   4  -7   1       84.76       87.22     13.27 o 
   5  -7   1      677.39      655.08     25.60 o 
   6  -7   1       18.04       17.06      4.74 o 
   7  -7   1      337.30      320.43     12.32 o 
   8  -7   1      175.63      157.37      9.48 o 
   9  -7   1      169.01      196.24     11.38 o 
  10  -7   1       21.24       29.39     10.43 o 
  11  -7   1       88.47       91.01     12.32 o 
  12  -7   1       43.25       29.39      9.48 o 
  13  -7   1        0.41        0.00      9.48 o 
  14  -7   1       31.61       26.54     17.06 o 
  15  -7   1      140.24      135.57     27.49 o 
  16  -7   1       65.36       78.69     28.44 o 
 -17  -6   1        1.55        1.90     16.12 o 
 -16  -6   1        0.37        0.00     14.22 o 
 -15  -6   1        0.79        0.00     14.22 o 
 -14  -6   1      182.45      202.88     27.49 o 
 -13  -6   1      133.73      152.63     22.75 o 
 -12  -6   1       17.07       12.32      8.53 o 
 -11  -6   1      242.46      231.32     15.17 o 
 -10  -6   1     1026.00     1033.34     34.13 o 
  -9  -6   1      450.17      474.01     27.49 o 
  -8  -6   1      100.02       95.75     17.06 o 
  -7  -6   1        1.60        0.95      6.64 o 
  -6  -6   1     1069.76     1081.69     34.13 o 
  -5  -6   1      169.40      169.70     11.38 o 
  -4  -6   1      653.98      510.04     19.91 o 
  -3  -6   1       11.48        4.74      4.74 o 
  -2  -6   1      902.18      770.74     26.54 o 
  -1  -6   1     1568.49     1706.44     46.45 o 
   0  -6   1    14695.92    15457.51    378.26 o 
   1  -6   1      324.00      371.62     13.27 o 
   2  -6   1      688.91      597.25     18.01 o 
   3  -6   1     2867.01     2741.68     62.57 o 
   4  -6   1     1264.49     1396.44     33.18 o 
   5  -6   1     1403.71     1458.06     46.45 o 
   6  -6   1      200.26      180.12     18.01 o 
   7  -6   1      547.09      500.56     18.01 o 
   8  -6   1      775.49      738.51     20.86 o 
   9  -6   1       18.07       21.80      4.74 o 
  10  -6   1      971.26      947.07     34.13 o 
  11  -6   1      453.53      535.63     24.65 o 
  12  -6   1        0.01        4.74      7.58 o 
  13  -6   1      689.05      733.77     31.28 o 
  14  -6   1        4.35        9.48     10.43 o 
  15  -6   1        1.31        0.00     15.17 o 
  16  -6   1       17.41       18.01     23.70 o 
 -17  -5   1       86.89      138.41     26.54 o 
 -16  -5   1        9.32        0.00     15.17 o 
 -15  -5   1        9.33        6.64     15.17 o 
 -14  -5   1      305.39      302.42     32.23 o 
 -13  -5   1      173.65      212.36     16.12 o 
 -12  -5   1      320.14      255.02     17.06 o 
 -11  -5   1      500.19      503.40     36.97 o 
 -10  -5   1       35.26       30.34      7.58 o 
  -9  -5   1     1689.92     1705.49     51.19 o 
  -8  -5   1      199.97      141.26     17.06 o 
  -7  -5   1       15.19       27.49      7.58 o 
  -6  -5   1     2224.51     2446.85    103.33 o 
  -5  -5   1      187.85      129.88      8.53 o 
  -4  -5   1      875.14      955.61     34.13 o 
  -3  -5   1     1885.39     2180.45     53.09 o 
  -2  -5   1     4631.16     4228.18     98.59 o 
  -1  -5   1     2421.23     2607.06     49.30 o 
   0  -5   1     3004.51     3025.14     85.32 o 
   1  -5   1       80.13       95.75      5.69 o 
   2  -5   1       45.74       55.93      5.69 o 
   3  -5   1     3636.53     3826.22     77.74 o 
   4  -5   1       21.55       15.17      3.79 o 
   5  -5   1      477.55      367.83     10.43 o 
   6  -5   1     1101.45     1233.38     28.44 o 
   7  -5   1      539.22      508.14     22.75 o 
   8  -5   1      816.89      711.02     19.91 o 
   9  -5   1       11.53        9.48      5.69 o 
  10  -5   1      995.14     1052.31     37.92 o 
  11  -5   1       33.29       27.49     11.38 o 
  12  -5   1        0.01        0.00      6.64 o 
  13  -5   1       40.02       36.97      9.48 o 
  14  -5   1       61.20       37.92     28.44 o 
  15  -5   1       10.68        0.00     13.27 o 
  16  -5   1       12.61       20.86     21.80 o 
  17  -5   1        0.05        0.95     22.75 o 
 -18  -4   1        8.12        0.95     18.96 o 
 -17  -4   1        2.90        7.58     16.12 o 
 -16  -4   1        0.41        0.00     15.17 o 
 -15  -4   1      167.76      170.64     27.49 o 
 -14  -4   1       19.75       11.38      9.48 o 
 -13  -4   1        1.89        0.95      6.64 o 
 -12  -4   1       29.23       13.27      7.58 o 
 -11  -4   1        2.11        0.00      6.64 o 
 -10  -4   1      267.08      247.43     18.96 o 
  -9  -4   1      257.20      217.10     15.17 o 
  -8  -4   1       24.62       19.91     12.32 o 
  -7  -4   1       53.94       73.95      6.64 o 
  -6  -4   1       24.43        6.64      5.69 o 
  -5  -4   1      550.60      650.34     23.70 o 
  -4  -4   1       37.34       34.13      4.74 o 
  -3  -4   1      746.27      625.70     21.80 o 
  -2  -4   1       37.43       73.00      8.53 o 
  -1  -4   1     4736.62     5055.81    102.39 o 
   0  -4   1      752.53      597.25     56.88 o 
   1  -4   1      205.58      264.50      8.53 o 
   2  -4   1      125.80      127.04      5.69 o 
   3  -4   1        5.91        1.90      2.84 o 
   4  -4   1       88.52      110.92      6.64 o 
   5  -4   1     3986.36     3996.86    230.37 o 
   6  -4   1       31.95       32.23      2.84 o 
   7  -4   1      492.52      445.57     13.27 o 
   8  -4   1      840.05      814.35     20.86 o 
   9  -4   1       46.01       50.25      4.74 o 
  10  -4   1     1049.07      945.18     36.97 o 
  11  -4   1       13.20       18.01      6.64 o 
  12  -4   1       62.88       54.99      9.48 o 
  13  -4   1      168.69      214.25     18.01 o 
  14  -4   1      125.82      138.41     15.17 o 
  15  -4   1       89.39       95.75     15.17 o 
  16  -4   1      501.97      440.83     44.56 o 
  17  -4   1        6.05        0.00     17.06 o 
 -18  -3   1       58.67       86.27     23.70 o 
 -17  -3   1        4.29        0.00     15.17 o 
 -16  -3   1       90.38       90.06     15.17 o 
 -15  -3   1       14.58       16.12     10.43 o 
 -14  -3   1       21.30       20.86      9.48 o 
 -13  -3   1       81.16      101.44     12.32 o 
 -12  -3   1      156.13      180.12     15.17 o 
 -11  -3   1      652.13      586.83     24.65 o 
 -10  -3   1      137.21      156.42     12.32 o 
  -9  -3   1      355.30      364.04     17.06 o 
  -8  -3   1      169.02      126.09     10.43 o 
  -7  -3   1     2361.73     2643.09     67.31 o 
  -6  -3   1      266.80      278.72     13.27 o 
  -5  -3   1       10.03        6.64      3.79 o 
  -4  -3   1       78.25       92.91     10.43 o 
  -3  -3   1     4561.31     4972.38    129.88 o 
  -2  -3   1     1360.84     1206.83     31.28 o 
  -1  -3   1    15459.78    17906.25    368.78 o 
   0  -3   1    18054.13    19873.40    533.74 o 
   1  -3   1     1624.89     1907.42     19.91 o 
   2  -3   1      233.58      197.19     32.23 o 
   3  -3   1       12.96        0.00      4.74 o 
   4  -3   1      532.81      456.95     17.06 o 
   5  -3   1     2352.46     2213.63     64.47 o 
   6  -3   1     3259.90     3407.19    155.48 o 
   7  -3   1     1763.16     2179.50     46.45 o 
   8  -3   1      777.34      790.65     21.80 o 
   9  -3   1       10.44        3.79      2.84 o 
  10  -3   1      260.19      295.78     17.06 o 
  11  -3   1      932.38      856.06     31.28 o 
  12  -3   1       36.10       34.13      7.58 o 
  13  -3   1       33.14       44.56     10.43 o 
  14  -3   1      166.45      189.60     41.71 o 
  15  -3   1        3.28        4.74     11.38 o 
  16  -3   1        0.11       17.06     12.32 o 
  17  -3   1        0.01        3.79     18.96 o 
 -18  -2   1       56.14       73.00     22.75 o 
 -17  -2   1       88.76      101.44     28.44 o 
 -16  -2   1      141.93      179.18     18.01 o 
 -15  -2   1       56.68       59.73     12.32 o 
 -14  -2   1        2.81        0.00      7.58 o 
 -13  -2   1      435.42      508.14     23.70 o 
 -12  -2   1      562.79      490.13     21.80 o 
 -11  -2   1      469.95      453.15     24.65 o 
 -10  -2   1       31.29       22.75      9.48 o 
  -9  -2   1      660.60      656.03     23.70 o 
  -8  -2   1     2240.57     2295.16     72.05 o 
  -7  -2   1     6434.65     6686.40    172.54 o 
  -6  -2   1      800.65      884.51     30.34 o 
  -5  -2   1     6556.96     6596.34    161.16 o 
  -4  -2   1     4836.47     5686.24    113.76 o 
  -3  -2   1      405.21      385.85     12.32 o 
  -2  -2   1    10030.80    10961.99    282.51 o 
  -1  -2   1     2733.01     3133.22     38.87 o 
   0  -2   1     4884.33     5652.11    336.55 o 
   1  -2   1      863.64      808.66      8.53 o 
   2  -2   1       48.89      123.24      5.69 o 
   3  -2   1     1724.48     1746.26     60.67 o 
   4  -2   1     4551.81     5034.95    111.87 o 
   5  -2   1       39.74       24.65      7.58 o 
   6  -2   1      325.32      238.90     20.86 o 
   7  -2   1        9.28       21.80      2.84 o 
   8  -2   1     1355.35     1595.52     36.97 o 
   9  -2   1      226.43      224.68      9.48 o 
  10  -2   1      131.45      161.16      7.58 o 
  11  -2   1      172.02      157.37      9.48 o 
  12  -2   1       14.87        3.79      6.64 o 
  13  -2   1       90.08      103.33     13.27 o 
  14  -2   1       17.79       26.54     10.43 o 
  15  -2   1       59.97       70.15     12.32 o 
  16  -2   1       35.20       49.30     13.27 o 
  17  -2   1       65.31       63.52     22.75 o 
  18  -2   1      116.72      140.31     32.23 o 
 -18  -1   1       15.98       34.13     14.22 o 
 -17  -1   1        3.59        0.95     11.38 o 
 -16  -1   1       25.60       18.01     11.38 o 
 -15  -1   1       12.15       12.32      9.48 o 
 -14  -1   1       44.50       35.08     10.43 o 
 -13  -1   1      557.55      513.83     23.70 o 
 -12  -1   1       53.47       41.71      9.48 o 
 -11  -1   1      130.51      127.98     12.32 o 
 -10  -1   1        0.39        0.00      4.74 o 
  -9  -1   1       58.14       54.04      7.58 o 
  -8  -1   1      284.76      259.76     14.22 o 
  -7  -1   1       80.37       75.84      7.58 o 
  -6  -1   1      251.79      238.90     11.38 o 
  -5  -1   1      441.20      301.47     13.27 o 
  -4  -1   1     3431.76     3437.53     80.58 o 
  -3  -1   1    30195.14    38559.88   1010.59 o 
  -2  -1   1     4016.60     4408.31    431.35 o 
  -1  -1   1        8.95        2.84      7.58 o 
   0  -1   1     4844.11     4544.82     89.11 o 
   1  -1   1       17.46        0.00     18.96 o 
   2  -1   1    28408.13    36800.35    472.12 o 
   3  -1   1    49163.36    62738.25   3163.55 o 
   4  -1   1     8628.41     9519.10    185.81 o 
   5  -1   1     1762.28     1620.17     58.78 o 
   6  -1   1       36.13       11.38      4.74 o 
   7  -1   1     2790.14     2912.33     69.21 o 
   8  -1   1        8.70        8.53      2.84 o 
   9  -1   1      564.78      619.06     18.01 o 
  10  -1   1      108.74       99.54      7.58 o 
  11  -1   1      820.06      808.66     21.80 o 
  12  -1   1        1.38        6.64      6.64 o 
  13  -1   1      477.34      479.70     22.75 o 
  14  -1   1      236.66      201.93     17.06 o 
  15  -1   1      149.99      143.15     16.12 o 
  16  -1   1       99.62       67.31     14.22 o 
  17  -1   1      169.30      186.76     20.86 o 
  18  -1   1        0.18        0.00     18.01 o 
 -18   0   1      167.89      170.64     20.86 o 
 -17   0   1       10.39        0.00     11.38 o 
 -16   0   1      153.00      159.27     18.01 o 
 -15   0   1        2.18        0.00     14.22 o 
 -14   0   1       35.67       38.87      9.48 o 
 -13   0   1       13.80       15.17      8.53 o 
 -12   0   1      377.43      355.51     39.82 o 
 -11   0   1     1137.51     1046.62     48.35 o 
 -10   0   1      566.05      501.50     21.80 o 
  -9   0   1       62.96       95.75      9.48 o 
  -8   0   1     6217.73     6800.17    171.59 o 
  -7   0   1     5486.51     5624.62    147.89 o 
  -6   0   1     2161.18     2242.07     71.10 o 
  -5   0   1    10386.45    11611.38    315.69 o 
  -4   0   1    13525.43    15199.65    424.71 o 
  -3   0   1     7870.35     9578.82    338.44 o 
  -2   0   1       86.36      111.87     27.49 o 
  -1   0   1      304.40      509.09     54.99 o 
   1   0   1    21427.21    27981.84    530.89 o 
   3   0   1     8056.11     9897.36    443.67 o 
   4   0   1     9712.56    10341.03    281.56 o 
   5   0   1    19568.01    23762.19    495.82 o 
   6   0   1      361.05      468.32     11.38 o 
   7   0   1     1851.43     1939.65     37.92 o 
   8   0   1     6345.14     6999.25    138.41 o 
   9   0   1       26.64       20.86      4.74 o 
  10   0   1     1339.91     1212.52     30.34 o 
  11   0   1      485.17      463.58     15.17 o 
  12   0   1     1284.45     1219.16     31.28 o 
  13   0   1       84.06      113.76     17.06 o 
  14   0   1       49.41       19.91     14.22 o 
  15   0   1       10.08       14.22     10.43 o 
  16   0   1      337.08      332.76     23.70 o 
  17   0   1       16.69       34.13     13.27 o 
  18   0   1       32.27       28.44     22.75 o 
 -18   1   1       52.57       85.32     19.91 o 
 -17   1   1       41.65       17.06     12.32 o 
 -16   1   1      608.73      620.95     31.28 o 
 -15   1   1      673.02      669.30     31.28 o 
 -14   1   1      315.25      310.00     20.86 o 
 -13   1   1      492.45      533.74     25.60 o 
 -12   1   1      109.68      126.09     13.27 o 
 -11   1   1     1283.96     1246.65     42.66 o 
 -10   1   1     1425.72     1348.09     34.13 o 
  -9   1   1      271.94      223.73      9.48 o 
  -8   1   1       97.00       90.06      6.64 o 
  -7   1   1     1052.19      973.62     22.75 o 
  -6   1   1     2480.39     2212.69     57.83 o 
  -5   1   1     7130.91     7884.71    167.80 o 
  -4   1   1     7277.62     7863.85    172.54 o 
  -3   1   1    12131.81    13506.48    303.37 o 
  -2   1   1     3769.68     3901.11     56.88 o 
  -1   1   1     5144.28     5339.26     26.54 o 
   0   1   1    27997.57    26038.39    240.80 o 
   1   1   1     3704.91     3282.06     18.96 o 
   3   1   1    15578.02    20328.45    869.34 o 
   4   1   1    17654.60    21558.99    667.41 o 
   5   1   1    12733.77    13953.95    492.02 o 
   6   1   1     1405.06     1383.17     48.35 o 
   7   1   1     2077.48     2105.56     54.04 o 
   8   1   1       54.21       61.62      7.58 o 
   9   1   1      277.08      218.99     17.06 o 
  10   1   1        1.20        0.00      3.79 o 
  11   1   1      123.43      124.19      8.53 o 
  12   1   1      194.08      228.47     11.38 o 
  13   1   1       49.04       65.41     17.06 o 
  14   1   1      100.35      162.11     16.12 o 
  15   1   1       45.54       67.31     12.32 o 
  16   1   1        5.23        0.00      9.48 o 
  17   1   1        5.07        0.00     11.38 o 
  18   1   1       24.14       22.75     14.22 o 
 -17   2   1       22.04        4.74     11.38 o 
 -16   2   1       17.11       16.12     12.32 o 
 -15   2   1        3.69       12.32     10.43 o 
 -14   2   1       14.90       23.70     19.91 o 
 -13   2   1       92.86      106.18     13.27 o 
 -12   2   1       57.35       38.87     13.27 o 
 -11   2   1       63.11       64.47      9.48 o 
 -10   2   1       34.53       23.70     10.43 o 
  -9   2   1        3.94        0.95      2.84 o 
  -8   2   1      189.77      162.11      7.58 o 
  -7   2   1       94.12       66.36      4.74 o 
  -6   2   1     1687.66     2097.03     56.88 o 
  -5   2   1     2249.71     2680.06     65.41 o 
  -4   2   1     2277.93     2792.87     73.95 o 
  -3   2   1      643.82      512.88     17.06 o 
  -2   2   1     9059.51     9078.27    126.09 o 
  -1   2   1      230.84      152.63      4.74 o 
   0   2   1    16687.32    20679.22    602.94 o 
   1   2   1     1024.54      556.49      6.64 o 
   2   2   1     4645.68     6213.34    351.72 o 
   3   2   1    13585.86    17947.96    754.63 o 
   4   2   1     1296.82     1235.27     67.31 o 
   5   2   1      270.30      297.68     14.22 o 
   6   2   1      395.18      396.27     21.80 o 
   7   2   1     1101.72     1143.32     50.25 o 
   8   2   1     4965.57     5098.47    132.72 o 
   9   2   1       18.37        9.48      4.74 o 
  10   2   1      255.75      314.74     17.06 o 
  11   2   1      899.44      819.09     48.35 o 
  12   2   1     1145.10      893.99     49.30 o 
  13   2   1        0.12        0.00      5.69 o 
  14   2   1       61.56       54.04     13.27 o 
  15   2   1        0.96        0.00     10.43 o 
  16   2   1      375.58      420.92     25.60 o 
  17   2   1       95.68       60.67     14.22 o 
  18   2   1        0.01        1.90     12.32 o 
 -17   3   1        0.96        6.64     13.27 o 
 -16   3   1        0.03       11.38     12.32 o 
 -15   3   1       12.17        9.48     10.43 o 
 -14   3   1       96.75      127.98     46.45 o 
 -13   3   1      107.63       93.85     13.27 o 
 -12   3   1      516.23      405.75     22.75 o 
 -11   3   1     1590.12     1525.37     48.35 o 
 -10   3   1      960.06      831.42     38.87 o 
  -9   3   1      598.45      588.72     28.44 o 
  -8   3   1     4731.08     4900.33    127.04 o 
  -7   3   1     4500.39     5034.95    129.88 o 
  -6   3   1      158.73      170.64     10.43 o 
  -5   3   1        3.74        6.64      1.90 o 
  -4   3   1      141.16      127.98      3.79 o 
  -3   3   1     1205.26     1091.17     19.91 o 
  -2   3   1      622.36      686.37     15.17 o 
  -1   3   1     2098.66     2115.04     59.73 o 
   0   3   1      454.41      670.25     76.79 o 
   1   3   1        2.98        4.74     20.86 o 
   2   3   1     2632.55     3104.77     89.11 o 
   3   3   1     5839.55     6274.02    237.01 o 
   4   3   1     2930.16     3100.03     95.75 o 
   5   3   1        0.99        0.00      4.74 o 
   6   3   1      768.87      866.49     36.02 o 
   7   3   1     3118.21     3423.31    121.35 o 
   8   3   1      963.41      996.37     43.61 o 
   9   3   1      221.79      209.51     13.27 o 
  10   3   1     1820.63     1881.83     68.26 o 
  11   3   1     1672.15     1709.29     63.52 o 
  12   3   1      214.12      182.02     15.17 o 
  13   3   1        2.62        2.84      7.58 o 
  14   3   1       55.74       73.95     12.32 o 
  15   3   1       11.85        0.95      8.53 o 
  16   3   1       33.75       36.97     11.38 o 
  17   3   1        0.45        0.00     10.43 o 
  18   3   1        6.87        2.84     12.32 o 
 -17   4   1        0.90        0.00     12.32 o 
 -16   4   1      260.42      310.00     23.70 o 
 -15   4   1       32.66       31.28     11.38 o 
 -14   4   1        1.66        0.95      8.53 o 
 -13   4   1      679.87      705.33     29.39 o 
 -12   4   1        0.02        3.79     11.38 o 
 -11   4   1      184.65      188.66     15.17 o 
 -10   4   1      156.26      166.85     23.70 o 
  -9   4   1      177.20      209.51     14.22 o 
  -8   4   1        8.46        0.00      5.69 o 
  -7   4   1      882.33      928.11     29.39 o 
  -6   4   1      419.11      355.51      9.48 o 
  -5   4   1      279.66      332.76      9.48 o 
  -4   4   1      674.03      486.34     12.32 o 
  -3   4   1      166.85      146.94      3.79 o 
  -2   4   1       97.76      103.33      1.90 o 
  -1   4   1     8772.03     9539.95    244.59 o 
   0   4   1     9453.05     9501.08    205.72 o 
   1   4   1     9637.16    10789.45    393.43 o 
   2   4   1     5660.07     6096.73    182.97 o 
   3   4   1     1297.21     1093.07     42.66 o 
   4   4   1      518.47      393.43     28.44 o 
   5   4   1      418.72      502.45     34.13 o 
   6   4   1     1296.81     1631.55     56.88 o 
   7   4   1      464.58      461.69     28.44 o 
   8   4   1       57.52       25.60      9.48 o 
   9   4   1      299.09      279.67     22.75 o 
  10   4   1        6.81       19.91      9.48 o 
  11   4   1        3.92        0.00      5.69 o 
  12   4   1      721.75      692.06     27.49 o 
  13   4   1        0.14        0.00      8.53 o 
  14   4   1       76.84       91.01     12.32 o 
  15   4   1        5.37        4.74      9.48 o 
  16   4   1       31.42       25.60     11.38 o 
  17   4   1       11.72        0.00     11.38 o 
  18   4   1       10.89        8.53     18.96 o 
 -17   5   1        0.53        0.00     12.32 o 
 -16   5   1        0.66        0.00     11.38 o 
 -15   5   1        3.85       15.17     11.38 o 
 -14   5   1       43.90       31.28     10.43 o 
 -13   5   1       37.94       46.45     11.38 o 
 -12   5   1       82.34       82.48     12.32 o 
 -11   5   1        8.65        9.48      7.58 o 
 -10   5   1      403.47      392.48     19.91 o 
  -9   5   1      708.57      743.25     28.44 o 
  -8   5   1      183.21      190.55     13.27 o 
  -7   5   1      150.50      132.72      8.53 o 
  -6   5   1       53.45       54.99      3.79 o 
  -5   5   1       15.35       11.38      2.84 o 
  -4   5   1       67.33       82.48      4.74 o 
  -3   5   1     1363.08     1444.79     37.92 o 
  -2   5   1     4143.02     3939.03     83.43 o 
  -1   5   1        0.42        2.84      3.79 o 
   0   5   1    19599.56    22772.46    510.98 o 
   1   5   1    18146.05    19807.99    484.44 o 
   2   5   1     5297.02     5639.79    184.86 o 
   3   5   1       59.10       54.99      6.64 o 
   4   5   1     1374.84     1648.61     45.51 o 
   5   5   1      478.30      555.54     24.65 o 
   6   5   1     1573.19     1507.36     71.10 o 
   7   5   1      659.85      751.78     34.13 o 
   8   5   1     1033.26     1105.39     52.14 o 
   9   5   1     3894.82     3845.18    144.10 o 
  10   5   1      182.88      182.97     20.86 o 
  11   5   1      416.46      355.51     23.70 o 
  12   5   1      106.34      147.89     18.96 o 
  13   5   1        0.16        0.00      6.64 o 
  14   5   1       78.16       69.21     13.27 o 
  15   5   1      108.43      122.29     18.01 o 
  16   5   1       44.48       58.78     13.27 o 
  17   5   1      463.01      470.22     41.71 o 
  18   5   1        0.05       12.32     18.01 o 
 -16   6   1       99.62       80.58     16.12 o 
 -15   6   1       65.78       62.57     14.22 o 
 -14   6   1       95.10      100.49     15.17 o 
 -13   6   1        0.04        0.95      8.53 o 
 -12   6   1        0.58        0.95      7.58 o 
 -11   6   1       67.19       84.37     12.32 o 
 -10   6   1     2546.49     2458.22     71.10 o 
  -9   6   1       43.05       43.61      8.53 o 
  -8   6   1      641.59      580.19     33.18 o 
  -7   6   1     2045.55     2104.61     45.51 o 
  -6   6   1      429.35      492.97     24.65 o 
  -5   6   1        1.95        2.84      5.69 o 
  -4   6   1        0.87        2.84      3.79 o 
  -3   6   1       94.05      129.88      6.64 o 
  -2   6   1     1243.58     1138.58     22.75 o 
  -1   6   1     1718.86     1794.61     33.18 o 
   0   6   1      664.69      549.85     18.01 o 
   1   6   1     4149.61     4316.35    103.33 o 
   2   6   1      466.58      440.83     26.54 o 
   3   6   1     5604.36     5541.19    177.28 o 
   4   6   1      257.23      197.19     19.91 o 
   5   6   1       60.13       65.41      9.48 o 
   6   6   1        6.61        7.58      7.58 o 
   7   6   1     1050.82     1047.57     49.30 o 
   8   6   1        3.67        0.00      6.64 o 
   9   6   1        2.02        0.00      6.64 o 
  10   6   1       21.73       20.86     12.32 o 
  11   6   1      104.15      146.94     21.80 o 
  12   6   1      133.84      164.96     27.49 o 
  13   6   1      257.08      237.95     18.01 o 
  14   6   1      200.45      195.29     21.80 o 
  15   6   1        8.20       25.60     16.12 o 
  16   6   1       14.06       12.32     17.06 o 
  17   6   1        6.35       11.38     18.01 o 
 -16   7   1       59.55      103.33     29.39 o 
 -15   7   1      180.33      230.37     21.80 o 
 -14   7   1        1.26        1.90      9.48 o 
 -13   7   1        9.53        0.95      8.53 o 
 -12   7   1      253.03      279.67     20.86 o 
 -11   7   1      120.21      102.39     13.27 o 
 -10   7   1       61.03       53.09     10.43 o 
  -9   7   1      255.55      237.95     18.01 o 
  -8   7   1      158.17      174.44      9.48 o 
  -7   7   1       39.36       48.35      6.64 o 
  -6   7   1      346.10      352.66     12.32 o 
  -5   7   1      195.33      147.89      8.53 o 
  -4   7   1       93.59       80.58      6.64 o 
  -3   7   1      261.34      280.61     12.32 o 
  -2   7   1     5340.99     5434.07    114.71 o 
  -1   7   1     1552.75     1280.78     31.28 o 
   0   7   1      171.69      171.59     25.60 o 
   1   7   1     2988.70     3137.01     80.58 o 
   2   7   1     1111.17     1021.97     49.30 o 
   3   7   1     1075.15      966.98     41.71 o 
   4   7   1       72.04       56.88     10.43 o 
   5   7   1       37.33       60.67     11.38 o 
   6   7   1      620.85      763.16     39.82 o 
   7   7   1       61.25       92.91     13.27 o 
   8   7   1       93.03      109.02     15.17 o 
   9   7   1      439.93      518.57     33.18 o 
  10   7   1        0.43        0.00     10.43 o 
  11   7   1      492.61      419.97     34.13 o 
  12   7   1      182.46      201.93     16.12 o 
  13   7   1        6.38        2.84      7.58 o 
  14   7   1       65.66       85.32     20.86 o 
  15   7   1       58.43       48.35     18.96 o 
  16   7   1        1.93        0.00     16.12 o 
  17   7   1       22.70        6.64     18.01 o 
 -15   8   1        1.88        0.95     12.32 o 
 -14   8   1        0.38        0.00      9.48 o 
 -13   8   1        0.02        3.79      9.48 o 
 -12   8   1       61.50       50.25     12.32 o 
 -11   8   1      332.34      293.89     42.66 o 
 -10   8   1       32.55       26.54     12.32 o 
  -9   8   1        0.51        0.00      8.53 o 
  -8   8   1      417.26      369.73     29.39 o 
  -7   8   1        0.43        0.00      3.79 o 
  -6   8   1        2.60        4.74      3.79 o 
  -5   8   1      136.23      147.89      8.53 o 
  -4   8   1     2445.43     2535.96     55.93 o 
  -3   8   1      702.94      603.89     18.96 o 
  -2   8   1     1037.44      960.35     24.65 o 
  -1   8   1      682.23      623.80     18.01 o 
   0   8   1     4580.67     4957.21    126.09 o 
   1   8   1       15.24       29.39      6.64 o 
   2   8   1      322.05      337.50     16.12 o 
   3   8   1       41.92       37.92     10.43 o 
   4   8   1     1351.31     1314.91     54.04 o 
   5   8   1      118.76      155.48     16.12 o 
   6   8   1     2006.13     1900.79     75.84 o 
   7   8   1      642.10      617.16     36.97 o 
   8   8   1      716.14      692.06     39.82 o 
   9   8   1      386.70      338.44     29.39 o 
  10   8   1      498.81      494.87     36.02 o 
  11   8   1       16.97       23.70     14.22 o 
  12   8   1      650.22      601.99     41.71 o 
  13   8   1       93.68      111.87     23.70 o 
  14   8   1      289.37      275.87     33.18 o 
  15   8   1       15.20        0.95     14.22 o 
  16   8   1      150.38      117.55     24.65 o 
  17   8   1        5.58       15.17     18.01 o 
 -15   9   1      111.60      131.78     31.28 o 
 -14   9   1        3.52        1.90     11.38 o 
 -13   9   1       81.88      109.02     14.22 o 
 -12   9   1      123.10      113.76     23.70 o 
 -11   9   1       38.22       59.73     12.32 o 
 -10   9   1      526.04      492.97     24.65 o 
  -9   9   1     1066.67     1076.01     37.92 o 
  -8   9   1      482.41      481.60     22.75 o 
  -7   9   1     1594.39     1463.75     36.97 o 
  -6   9   1      531.99      494.87     17.06 o 
  -5   9   1       44.24       54.99      6.64 o 
  -4   9   1      349.66      315.69     18.01 o 
  -3   9   1        0.05        0.00      4.74 o 
  -2   9   1       18.94       14.22      5.69 o 
  -1   9   1     2228.57     2312.23     54.04 o 
   0   9   1        0.13        0.00      5.69 o 
   1   9   1     4921.32     4945.84    128.93 o 
   2   9   1      730.07      766.95     26.54 o 
   3   9   1     1466.48     1494.08     65.41 o 
   4   9   1      113.83       74.89     13.27 o 
   5   9   1      169.56      181.07     20.86 o 
   6   9   1      887.83      730.93     38.87 o 
   7   9   1        4.24        8.53      9.48 o 
   8   9   1        6.54        4.74      9.48 o 
   9   9   1      585.69      601.99     37.92 o 
  10   9   1      319.82      310.00     31.28 o 
  11   9   1        0.12        3.79     14.22 o 
  12   9   1       83.96       96.70     19.91 o 
  13   9   1       48.98       48.35     18.96 o 
  14   9   1       78.40       91.96     24.65 o 
  15   9   1        5.22       12.32     17.06 o 
  16   9   1        0.10        0.00     16.12 o 
 -14  10   1       30.88       36.02     21.80 o 
 -13  10   1      114.31      109.02     16.12 o 
 -12  10   1       80.11       92.91     15.17 o 
 -11  10   1        3.02        0.00     10.43 o 
 -10  10   1      135.61      138.41     20.86 o 
  -9  10   1       62.46       75.84     11.38 o 
  -8  10   1       72.91       86.27     18.96 o 
  -7  10   1       23.93       22.75      7.58 o 
  -6  10   1        0.89        1.90      5.69 o 
  -5  10   1       20.67       19.91      5.69 o 
  -4  10   1        0.45        0.00      4.74 o 
  -3  10   1       32.69       33.18      5.69 o 
  -2  10   1        0.41        0.00      3.79 o 
  -1  10   1       51.80       39.82      7.58 o 
   0  10   1      742.75      683.52     34.13 o 
   1  10   1      197.95      213.31     15.17 o 
   2  10   1      489.22      452.21     26.54 o 
   3  10   1       34.46       23.70      9.48 o 
   4  10   1      109.81      117.55     16.12 o 
   5  10   1      353.20      355.51     26.54 o 
   6  10   1       58.97       65.41     15.17 o 
   7  10   1        0.15        0.00      9.48 o 
   8  10   1      134.68      182.02     22.75 o 
   9  10   1        2.69        0.00     11.38 o 
  10  10   1       95.36       90.06     18.96 o 
  11  10   1       16.98       21.80     15.17 o 
  12  10   1      689.11      822.88     36.02 o 
  13  10   1        0.92       10.43     16.12 o 
  14  10   1       77.31      103.33     23.70 o 
  15  10   1        4.39       32.23     20.86 o 
  16  10   1       15.75       22.75     19.91 o 
 -13  11   1       96.75      105.23     16.12 o 
 -12  11   1        5.15       10.43     16.12 o 
 -11  11   1       79.71       72.05     13.27 o 
 -10  11   1        2.51        9.48      8.53 o 
  -9  11   1       11.80        1.90     11.38 o 
  -8  11   1        0.12        0.00      8.53 o 
  -7  11   1      357.72      366.88     21.80 o 
  -6  11   1       40.91       38.87      7.58 o 
  -5  11   1      191.94      201.93     15.17 o 
  -4  11   1      117.49      124.19     10.43 o 
  -3  11   1      158.64      171.59     11.38 o 
  -2  11   1       51.36       68.26     13.27 o 
  -1  11   1      626.73      548.91     23.70 o 
   0  11   1       67.37       95.75     11.38 o 
   1  11   1      570.58      540.37     23.70 o 
   2  11   1      122.16       87.22     15.17 o 
   3  11   1      297.80      338.44     25.60 o 
   4  11   1        6.47       12.32     10.43 o 
   5  11   1      227.84      196.24     22.75 o 
   6  11   1       36.99       24.65     12.32 o 
   7  11   1     1010.56     1017.23     53.09 o 
   8  11   1       36.19       40.76     15.17 o 
   9  11   1     2069.96     2178.56     93.85 o 
  10  11   1       69.23       87.22     20.86 o 
  11  11   1      122.46      100.49     23.70 o 
  12  11   1       54.87       56.88     20.86 o 
  13  11   1       54.88       60.67     23.70 o 
  14  11   1        0.03       20.86     20.86 o 
  15  11   1      184.15      217.10     37.92 o 
 -13  12   1       19.43       15.17     18.96 o 
 -12  12   1      137.28      126.09     25.60 o 
 -11  12   1        1.74        6.64     10.43 o 
 -10  12   1      558.06      615.27     28.44 o 
  -9  12   1       64.17       83.43     13.27 o 
  -8  12   1      158.95      166.85     16.12 o 
  -7  12   1      115.68      139.36     15.17 o 
  -6  12   1      293.65      314.74     16.12 o 
  -5  12   1       45.06       62.57      9.48 o 
  -4  12   1      639.91      564.07     20.86 o 
  -3  12   1       17.48       18.96      6.64 o 
  -2  12   1     1115.47     1033.34    105.23 o 
  -1  12   1       10.32        3.79      7.58 o 
   0  12   1      517.09      450.31     60.67 o 
   1  12   1      348.64      383.00     27.49 o 
   2  12   1      720.02      713.86     39.82 o 
   3  12   1        8.31        0.95      8.53 o 
   4  12   1      847.39      892.09     45.51 o 
   5  12   1        4.10        0.00     11.38 o 
   6  12   1       45.22       36.02     15.17 o 
   7  12   1      252.05      229.42     27.49 o 
   8  12   1        7.59       12.32     15.17 o 
   9  12   1      171.40      187.71     26.54 o 
  10  12   1      283.52      308.11     33.18 o 
  11  12   1       10.56        0.00     15.17 o 
  12  12   1      265.80      260.71     34.13 o 
  13  12   1        3.61        0.00     17.06 o 
  14  12   1      102.49      141.26     31.28 o 
 -12  13   1       24.82       12.32     19.91 o 
 -11  13   1       47.26       54.04     14.22 o 
 -10  13   1       31.28       32.23     13.27 o 
  -9  13   1      166.62      181.07     18.01 o 
  -8  13   1       11.26       18.01     10.43 o 
  -7  13   1      156.72      172.54     17.06 o 
  -6  13   1      171.89      150.74     15.17 o 
  -5  13   1       44.91       53.09      9.48 o 
  -4  13   1       22.00       17.06      7.58 o 
  -3  13   1       23.25       23.70      7.58 o 
  -2  13   1        0.23        0.95      7.58 o 
  -1  13   1      175.16      189.60     21.80 o 
   0  13   1        0.37        0.00      9.48 o 
   1  13   1      438.36      450.31     30.34 o 
   2  13   1       89.36      100.49     17.06 o 
   3  13   1        6.79        0.00     10.43 o 
   4  13   1       46.15       58.78     17.06 o 
   5  13   1        6.38        0.95     10.43 o 
   6  13   1        3.93        8.53     13.27 o 
   7  13   1        2.82        0.00     12.32 o 
   8  13   1        1.42        4.74     13.27 o 
   9  13   1       28.86       53.09     19.91 o 
  10  13   1       33.31       36.97     19.91 o 
  11  13   1        5.90        4.74     16.12 o 
  12  13   1       19.79        0.00     17.06 o 
  13  13   1      125.62      118.50     30.34 o 
  14  13   1        5.97        8.53     21.80 o 
 -10  14   1       17.12        5.69     11.38 o 
  -9  14   1       74.38       72.05     16.12 o 
  -8  14   1        0.00       18.01     10.43 o 
  -7  14   1        4.61       11.38     10.43 o 
  -6  14   1       95.54       83.43     22.75 o 
  -5  14   1       43.53       53.09     11.38 o 
  -4  14   1       89.24       90.06     13.27 o 
  -3  14   1       26.31       30.34     13.27 o 
  -2  14   1      333.70      289.15     27.49 o 
  -1  14   1       10.39       24.65     12.32 o 
   0  14   1       52.16       27.49     14.22 o 
   1  14   1       50.94       32.23     13.27 o 
   2  14   1      590.54      677.84     41.71 o 
   3  14   1       27.25       35.08     15.17 o 
   4  14   1      388.05      495.82     36.02 o 
   5  14   1        1.20       11.38     12.32 o 
   6  14   1      114.41      120.40     22.75 o 
   7  14   1       43.57       43.61     18.01 o 
   8  14   1        9.26        0.00     13.27 o 
   9  14   1       17.71       32.23     18.96 o 
  10  14   1       99.51      159.27     28.44 o 
  11  14   1       68.01       79.63     23.70 o 
  12  14   1       25.51       43.61     23.70 o 
  13  14   1       45.99       41.71     25.60 o 
  -9  15   1       11.03       22.75     14.22 o 
  -8  15   1        8.76       11.38     11.38 o 
  -7  15   1       95.81       87.22     15.17 o 
  -6  15   1      162.82      163.06     18.01 o 
  -5  15   1       26.76       33.18     11.38 o 
  -4  15   1      118.73       82.48     18.01 o 
  -3  15   1      103.03       83.43     18.01 o 
  -2  15   1        2.97        0.00     11.38 o 
  -1  15   1      161.23      139.36     21.80 o 
   0  15   1        4.98        8.53     14.22 o 
   1  15   1      261.96      218.05     25.60 o 
   2  15   1      125.42      101.44     20.86 o 
   3  15   1       20.34        5.69     13.27 o 
   4  15   1       25.69       10.43     15.17 o 
   5  15   1       47.79       58.78     17.06 o 
   6  15   1       36.37       51.19     18.96 o 
   7  15   1        0.84       18.96     16.12 o 
   8  15   1       48.06       40.76     18.96 o 
   9  15   1       33.18        9.48     17.06 o 
  10  15   1        9.32        0.95     18.01 o 
  11  15   1        7.44        5.69     20.86 o 
  -7  16   1        2.08        2.84     13.27 o 
  -6  16   1        2.38        0.00     10.43 o 
  -5  16   1       62.22       70.15     18.96 o 
  -4  16   1        1.46        3.79     15.17 o 
  -3  16   1       25.07        0.95     13.27 o 
  -2  16   1        3.25       14.22     15.17 o 
  -1  16   1       11.61        0.00     12.32 o 
   0  16   1       60.24       63.52     17.06 o 
   1  16   1        1.00        0.00     13.27 o 
   2  16   1       87.42      111.87     21.80 o 
   3  16   1        0.34        6.64     13.27 o 
   4  16   1       78.11       76.79     20.86 o 
   5  16   1       12.24       26.54     18.01 o 
   6  16   1       14.40       13.27     15.17 o 
   7  16   1        2.18        0.95     15.17 o 
   8  16   1        7.58       18.96     18.96 o 
   9  16   1        0.22        0.95     18.01 o 
  10  16   1      137.50      209.51     33.18 o 
  -5  17   1       10.26       18.01     17.06 o 
  -4  17   1      123.90      141.26     23.70 o 
  -3  17   1       33.89       31.28     18.01 o 
  -2  17   1        7.62        0.00     15.17 o 
  -1  17   1      234.22      231.32     29.39 o 
   0  17   1        8.93       19.91     16.12 o 
   1  17   1      130.93      157.37     26.54 o 
   2  17   1       49.48       47.40     19.91 o 
   3  17   1        4.83        0.00     14.22 o 
   4  17   1        3.75        0.00     15.17 o 
   5  17   1      131.60      114.71     25.60 o 
   6  17   1       43.01       37.92     19.91 o 
   7  17   1      170.57      176.33     29.39 o 
   8  17   1       17.26       23.70     21.80 o 
  -2  18   1        0.03        0.00     16.12 o 
  -1  18   1        0.31       12.32     18.01 o 
   0  18   1       39.87       38.87     19.91 o 
   1  18   1        7.37        0.00     17.06 o 
   2  18   1       61.12       83.43     21.80 o 
   3  18   1        0.03        0.00     14.22 o 
   4  18   1       31.22       16.12     18.96 o 
   5  18   1        0.25       11.38     18.01 o 
  -6 -17   2       93.00       91.01     23.70 o 
  -5 -17   2        1.62        0.00     15.17 o 
  -4 -17   2      102.54      115.66     24.65 o 
  -3 -17   2      113.95       88.17     21.80 o 
  -2 -17   2       30.79       28.44     15.17 o 
  -1 -17   2        5.40        2.84     12.32 o 
   0 -17   2       27.07       35.08     15.17 o 
   1 -17   2       22.75       19.91     14.22 o 
   2 -17   2        5.63       12.32     13.27 o 
   3 -17   2       12.82        6.64     13.27 o 
  -8 -16   2       36.98       24.65     20.86 o 
  -7 -16   2        8.20       32.23     19.91 o 
  -6 -16   2      104.51       42.66     19.91 o 
  -5 -16   2        2.22        5.69     17.06 o 
  -4 -16   2       75.87      100.49     22.75 o 
  -3 -16   2       26.87       17.06     13.27 o 
  -2 -16   2       15.92       26.54     13.27 o 
  -1 -16   2       33.07       29.39     13.27 o 
   0 -16   2        6.07        8.53     12.32 o 
   1 -16   2        6.18       11.38     13.27 o 
   2 -16   2        2.60       10.43     12.32 o 
   3 -16   2        0.13        0.00     10.43 o 
   4 -16   2       74.52       91.96     38.87 o 
   5 -16   2       18.28       25.60     12.32 o 
   6 -16   2       41.23       67.31     22.75 o 
 -10 -15   2       19.00       42.66     23.70 o 
  -9 -15   2        0.12        0.00     16.12 o 
  -8 -15   2       61.95       54.04     20.86 o 
  -7 -15   2       71.42       59.73     19.91 o 
  -6 -15   2      217.72      265.45     33.18 o 
  -5 -15   2       32.39       29.39     17.06 o 
  -4 -15   2       26.29       44.56     24.65 o 
  -3 -15   2       13.48        0.00     15.17 o 
  -2 -15   2      225.69      230.37     21.80 o 
  -1 -15   2      240.99      238.90     20.86 o 
   0 -15   2      161.89      176.33     18.96 o 
   1 -15   2       14.20       31.28     11.38 o 
   2 -15   2       35.34       32.23     11.38 o 
   3 -15   2       68.30       79.63     11.38 o 
   4 -15   2      456.26      490.13     37.92 o 
   5 -15   2        6.91        8.53      9.48 o 
   6 -15   2       19.66        6.64     11.38 o 
   7 -15   2        0.28        0.00     15.17 o 
   8 -15   2        1.07        0.00     17.06 o 
 -11 -14   2       27.42       20.86     19.91 o 
 -10 -14   2        0.00       12.32     19.91 o 
  -9 -14   2       58.08       88.17     21.80 o 
  -8 -14   2       48.63       44.56     18.96 o 
  -7 -14   2      637.46      796.34     49.30 o 
  -6 -14   2       12.38        0.00     13.27 o 
  -5 -14   2       92.63       89.11     16.12 o 
  -4 -14   2       32.78       64.47     28.44 o 
  -3 -14   2        9.70        8.53     10.43 o 
  -2 -14   2      204.96      215.20     18.96 o 
  -1 -14   2      103.86      157.37     17.06 o 
   0 -14   2       40.29       46.45     11.38 o 
   1 -14   2      183.60      182.97     18.01 o 
   2 -14   2       49.42       51.19      9.48 o 
   3 -14   2       18.85       24.65      8.53 o 
   4 -14   2       19.19       38.87      9.48 o 
   5 -14   2      162.79      197.19     15.17 o 
   6 -14   2      106.07      115.66     12.32 o 
   7 -14   2       56.58       35.08     22.75 o 
   8 -14   2       10.88       20.86     18.01 o 
   9 -14   2        0.00        0.00     15.17 o 
  10 -14   2       26.72       30.34     20.86 o 
 -13 -13   2       87.63      109.97     36.02 o 
 -12 -13   2       45.64       76.79     32.23 o 
 -11 -13   2        2.21        1.90     18.01 o 
 -10 -13   2      208.53      182.02     30.34 o 
  -9 -13   2        1.35        0.00     15.17 o 
  -8 -13   2       53.89       31.28     17.06 o 
  -7 -13   2       39.93       34.13     15.17 o 
  -6 -13   2      331.20      314.74     24.65 o 
  -5 -13   2        9.82       10.43     12.32 o 
  -4 -13   2      396.34      421.87     27.49 o 
  -3 -13   2       27.11       18.96     20.86 o 
  -2 -13   2      346.50      332.76     21.80 o 
  -1 -13   2       11.82       18.96     10.43 o 
   0 -13   2        0.03       10.43     16.12 o 
   1 -13   2       13.74        7.58      8.53 o 
   2 -13   2        1.73        3.79      6.64 o 
   3 -13   2       25.13       11.38      7.58 o 
   4 -13   2      633.10      687.32     23.70 o 
   5 -13   2       72.50       85.32     11.38 o 
   6 -13   2        6.20        0.00      7.58 o 
   7 -13   2      113.00      108.07     14.22 o 
   8 -13   2       11.62       15.17     15.17 o 
   9 -13   2        2.03        0.00     15.17 o 
  10 -13   2      253.62      327.07     38.87 o 
  11 -13   2       10.11       23.70     19.91 o 
 -14 -12   2       27.06       44.56     36.02 o 
 -13 -12   2       28.24       53.09     31.28 o 
 -12 -12   2       48.75       88.17     28.44 o 
 -11 -12   2      301.10      259.76     37.92 o 
 -10 -12   2       10.61        0.00     15.17 o 
  -9 -12   2       16.71        9.48     16.12 o 
  -8 -12   2        8.81        4.74     13.27 o 
  -7 -12   2      151.10      162.11     23.70 o 
  -6 -12   2       13.97       25.60     11.38 o 
  -5 -12   2      130.31      128.93     16.12 o 
  -4 -12   2      139.35      114.71     14.22 o 
  -3 -12   2      155.35      122.29     15.17 o 
  -2 -12   2      574.27      539.42     25.60 o 
  -1 -12   2     1832.57     1814.52     56.88 o 
   0 -12   2      966.05     1078.85     40.76 o 
   1 -12   2      152.00      137.46     15.17 o 
   2 -12   2      385.03      343.18     16.12 o 
   3 -12   2        6.78        4.74      6.64 o 
   4 -12   2       12.64        3.79      6.64 o 
   5 -12   2      529.54      522.36     19.91 o 
   6 -12   2       11.57       11.38      7.58 o 
   7 -12   2      832.67      799.18     35.08 o 
   8 -12   2       66.72       54.99     11.38 o 
   9 -12   2        1.84       26.54     15.17 o 
  10 -12   2        0.47       11.38     16.12 o 
  11 -12   2       54.86       77.74     24.65 o 
  12 -12   2       93.59       74.89     22.75 o 
 -14 -11   2       31.47       17.06     18.96 o 
 -13 -11   2      172.61      198.14     30.34 o 
 -12 -11   2      328.90      443.67     42.66 o 
 -11 -11   2       28.23       11.38     16.12 o 
 -10 -11   2      209.57      228.47     31.28 o 
  -9 -11   2       66.16       94.80     21.80 o 
  -8 -11   2      262.88      208.57     28.44 o 
  -7 -11   2       17.81       24.65     10.43 o 
  -6 -11   2      430.37      453.15     74.89 o 
  -5 -11   2       80.58       95.75     14.22 o 
  -4 -11   2      685.45      645.60     28.44 o 
  -3 -11   2     1297.00     1375.58     46.45 o 
  -2 -11   2        5.93       19.91      8.53 o 
  -1 -11   2      764.62      845.64     36.02 o 
   0 -11   2       62.61       61.62      9.48 o 
   1 -11   2      594.21      539.42     22.75 o 
   2 -11   2     1580.85     1558.55     74.89 o 
   3 -11   2      245.79      240.80     13.27 o 
   4 -11   2       12.30        9.48      5.69 o 
   5 -11   2      160.54      160.22     11.38 o 
   6 -11   2      136.43      129.88     11.38 o 
   7 -11   2      261.89      276.82     14.22 o 
   8 -11   2      386.47      440.83     23.70 o 
   9 -11   2        0.37        7.58      9.48 o 
  10 -11   2       21.46       12.32     15.17 o 
  11 -11   2       14.71       22.75     18.01 o 
  12 -11   2        0.26        0.00     16.12 o 
  13 -11   2        4.78       11.38     20.86 o 
 -15 -10   2      103.42      131.78     27.49 o 
 -14 -10   2      162.33      153.58     30.34 o 
 -13 -10   2       60.04       79.63     24.65 o 
 -12 -10   2        8.82       21.80     16.12 o 
 -11 -10   2       13.17       19.91     17.06 o 
 -10 -10   2      187.57      202.88     30.34 o 
  -9 -10   2      185.93      199.08     26.54 o 
  -8 -10   2      343.98      388.69     33.18 o 
  -7 -10   2      243.80      265.45     20.86 o 
  -6 -10   2        5.67       12.32      8.53 o 
  -5 -10   2      368.60      376.37     21.80 o 
  -4 -10   2       20.79        7.58      8.53 o 
  -3 -10   2      270.29      267.34     18.01 o 
  -2 -10   2       66.35       60.67      9.48 o 
  -1 -10   2      346.12      330.86     18.01 o 
   0 -10   2      116.49      110.92     10.43 o 
   1 -10   2        0.28        0.00      2.84 o 
   2 -10   2       16.48       20.86      4.74 o 
   3 -10   2       21.86       25.60      5.69 o 
   4 -10   2       15.92       18.96      4.74 o 
   5 -10   2      383.03      419.03     16.12 o 
   6 -10   2       58.25       39.82      6.64 o 
   7 -10   2      157.28      182.02     11.38 o 
   8 -10   2        2.59        1.90      5.69 o 
   9 -10   2      126.31      129.88     13.27 o 
  10 -10   2      449.69      359.30     29.39 o 
  11 -10   2       33.43       33.18     18.01 o 
  12 -10   2      110.67      110.92     27.49 o 
  13 -10   2      156.74      129.88     28.44 o 
  14 -10   2       19.55       27.49     22.75 o 
 -16  -9   2       66.77       25.60     21.80 o 
 -15  -9   2        0.62        0.00     18.01 o 
 -14  -9   2        0.13        1.90     16.12 o 
 -13  -9   2        5.02       11.38     15.17 o 
 -12  -9   2      223.31      317.59     35.08 o 
 -11  -9   2      107.37       86.27     20.86 o 
 -10  -9   2       58.80       46.45     17.06 o 
  -9  -9   2       71.19       69.21     18.01 o 
  -8  -9   2        6.93        5.69     11.38 o 
  -7  -9   2       49.17       57.83     12.32 o 
  -6  -9   2     1049.56      991.63     36.02 o 
  -5  -9   2      624.81      636.12     27.49 o 
  -4  -9   2      315.35      245.54     29.39 o 
  -3  -9   2      236.29      196.24     18.01 o 
  -2  -9   2      960.64      973.62     33.18 o 
  -1  -9   2     2074.79     2002.22     58.78 o 
   0  -9   2     2125.69     2007.91     46.45 o 
   1  -9   2      553.06      500.56     24.65 o 
   2  -9   2     1275.51     1093.07     28.44 o 
   3  -9   2     1741.16     1654.30     40.76 o 
   4  -9   2       81.13       71.10      6.64 o 
   5  -9   2       80.58      106.18      8.53 o 
   6  -9   2       27.17       37.92      6.64 o 
   7  -9   2       72.04       71.10      7.58 o 
   8  -9   2      532.69      526.15     18.01 o 
   9  -9   2      358.69      311.90     17.06 o 
  10  -9   2      606.36      632.33     42.66 o 
  11  -9   2       75.89       84.37     23.70 o 
  12  -9   2      193.03      206.67     30.34 o 
  13  -9   2      166.55      175.38     32.23 o 
  14  -9   2        0.26        0.00     18.96 o 
 -16  -8   2        0.06        0.00     18.01 o 
 -15  -8   2        8.64        9.48     18.01 o 
 -14  -8   2      278.22      285.35     36.02 o 
 -13  -8   2       31.01       45.51     18.01 o 
 -12  -8   2        0.11        0.00     13.27 o 
 -11  -8   2      922.00      889.25     53.09 o 
 -10  -8   2       36.60       37.92     16.12 o 
  -9  -8   2     1690.97     1627.76     75.84 o 
  -8  -8   2        6.60       12.32     12.32 o 
  -7  -8   2      603.33      605.79     27.49 o 
  -6  -8   2      266.98      282.51     18.96 o 
  -5  -8   2       15.29       25.60      5.69 o 
  -4  -8   2     1605.31     1641.98     55.93 o 
  -3  -8   2     2548.27     2613.70     72.05 o 
  -2  -8   2     1232.50     1260.87     38.87 o 
  -1  -8   2      536.04      562.18     16.12 o 
   0  -8   2      112.91      124.19      7.58 o 
   1  -8   2      458.60      389.64     20.86 o 
   2  -8   2      179.74      192.45      9.48 o 
   3  -8   2     2347.23     2426.94     53.09 o 
   4  -8   2      231.08      249.33     11.38 o 
   5  -8   2      287.16      255.02     10.43 o 
   6  -8   2       39.62       41.71     10.43 o 
   7  -8   2      384.07      346.98     13.27 o 
   8  -8   2       34.00       33.18      9.48 o 
   9  -8   2       96.61      113.76     11.38 o 
  10  -8   2        3.00        6.64      3.79 o 
  11  -8   2        1.15        5.69      6.64 o 
  12  -8   2       16.97       18.01     16.12 o 
  13  -8   2       43.57       54.99     19.91 o 
  14  -8   2       10.30        0.00     18.01 o 
  15  -8   2       27.74       21.80     23.70 o 
 -17  -7   2       28.55       58.78     22.75 o 
 -16  -7   2        3.24       11.38     18.96 o 
 -15  -7   2       10.65       16.12     17.06 o 
 -14  -7   2      176.84      181.07     27.49 o 
 -13  -7   2       70.33       61.62     18.01 o 
 -12  -7   2       77.77       71.10     18.96 o 
 -11  -7   2       96.53       82.48     19.91 o 
 -10  -7   2      115.54       91.96     18.01 o 
  -9  -7   2      450.88      415.23     34.13 o 
  -8  -7   2       53.57       49.30      5.69 o 
  -7  -7   2      135.17      170.64     32.23 o 
  -6  -7   2      623.40      656.98     26.54 o 
  -5  -7   2        0.43        0.95      5.69 o 
  -4  -7   2      288.86      283.46     27.49 o 
  -3  -7   2     1041.74     1317.75     38.87 o 
  -2  -7   2       11.30        6.64      5.69 o 
  -1  -7   2      436.74      505.30     14.22 o 
   0  -7   2     8685.61     9436.62    191.50 o 
   1  -7   2        0.53        0.95      2.84 o 
   2  -7   2       34.11       37.92      5.69 o 
   3  -7   2     1319.73     1294.05     30.34 o 
   4  -7   2     2175.20     2137.79     48.35 o 
   5  -7   2      315.59      284.41     12.32 o 
   6  -7   2       35.48       33.18      4.74 o 
   7  -7   2      105.65      108.07     10.43 o 
   8  -7   2      473.50      517.62     20.86 o 
   9  -7   2      154.16      159.27     12.32 o 
  10  -7   2      313.60      287.25     32.23 o 
  11  -7   2      393.67      354.56     36.97 o 
  12  -7   2       18.94       21.80      8.53 o 
  13  -7   2        1.90        6.64     16.12 o 
  14  -7   2        8.99       14.22     19.91 o 
  15  -7   2      262.00      251.23     39.82 o 
  16  -7   2      120.55      141.26     34.13 o 
 -17  -6   2       84.02       73.00     22.75 o 
 -16  -6   2      133.42      127.98     27.49 o 
 -15  -6   2       43.61       28.44     16.12 o 
 -14  -6   2      373.74      331.81     36.02 o 
 -13  -6   2      103.19       79.63     19.91 o 
 -12  -6   2        6.98       12.32     13.27 o 
 -11  -6   2      983.91      901.57     49.30 o 
 -10  -6   2      146.21      132.72     11.38 o 
  -9  -6   2       65.89       69.21      7.58 o 
  -8  -6   2       55.01       74.89      6.64 o 
  -7  -6   2        0.06        5.69      2.84 o 
  -6  -6   2       67.84       68.26     11.38 o 
  -5  -6   2     3716.03     3575.94    124.19 o 
  -4  -6   2      101.04       76.79     10.43 o 
  -3  -6   2      698.62      729.98     29.39 o 
  -2  -6   2      138.48      162.11     28.44 o 
  -1  -6   2     3848.39     3780.72     81.53 o 
   0  -6   2     1607.73     1881.83     38.87 o 
   1  -6   2       48.17       37.92      6.64 o 
   2  -6   2      434.94      493.92     13.27 o 
   3  -6   2     1054.34      994.48     22.75 o 
   4  -6   2      653.66      606.73     66.36 o 
   5  -6   2     3160.22     3044.10     81.53 o 
   6  -6   2      198.31      215.20     14.22 o 
   7  -6   2      611.12      578.29     21.80 o 
   8  -6   2       19.48       16.12      4.74 o 
   9  -6   2       41.81       42.66      8.53 o 
  10  -6   2      129.30      172.54     23.70 o 
  11  -6   2      558.90      544.17     39.82 o 
  12  -6   2        0.15        5.69      5.69 o 
  13  -6   2      372.38      339.39     37.92 o 
  14  -6   2       55.60       84.37     22.75 o 
  15  -6   2        9.01       46.45     22.75 o 
  16  -6   2        0.26        0.00     18.96 o 
 -17  -5   2        2.24        9.48     18.01 o 
 -16  -5   2      189.83      201.93     31.28 o 
 -15  -5   2      124.79      127.98     24.65 o 
 -14  -5   2      356.26      394.38     36.02 o 
 -13  -5   2      112.45      100.49     20.86 o 
 -12  -5   2      279.39      263.55     16.12 o 
 -11  -5   2        1.83        0.00      4.74 o 
 -10  -5   2       15.95       10.43      6.64 o 
  -9  -5   2      445.70      419.03     18.01 o 
  -8  -5   2      696.68      612.42     20.86 o 
  -7  -5   2      456.37      476.86     16.12 o 
  -6  -5   2     4504.35     4820.70     99.54 o 
  -5  -5   2       74.91       61.62      7.58 o 
  -4  -5   2      855.36     1009.64     33.18 o 
  -3  -5   2       84.72       60.67      6.64 o 
  -2  -5   2     2811.50     2684.80     80.58 o 
  -1  -5   2    10006.62    10225.37    201.93 o 
   0  -5   2      130.48      142.20     17.06 o 
   1  -5   2        0.72        5.69      2.84 o 
   2  -5   2     3015.34     3121.84     59.73 o 
   3  -5   2      829.62      725.24     25.60 o 
   4  -5   2       73.34       59.73     10.43 o 
   5  -5   2       42.04       32.23      3.79 o 
   6  -5   2       71.42       71.10      5.69 o 
   7  -5   2       18.68       23.70      3.79 o 
   8  -5   2       73.67       61.62      5.69 o 
   9  -5   2      158.68      150.74     13.27 o 
  10  -5   2      708.79      792.55     27.49 o 
  11  -5   2       26.86        5.69     14.22 o 
  12  -5   2       51.06       56.88     16.12 o 
  13  -5   2       67.05       38.87     54.04 o 
  14  -5   2        4.49       19.91     17.06 o 
  15  -5   2        2.76       14.22     17.06 o 
  16  -5   2       29.08       27.49     20.86 o 
  17  -5   2        0.08        0.00     21.80 o 
 -17  -4   2       16.07       13.27     18.01 o 
 -16  -4   2       10.21        9.48     16.12 o 
 -15  -4   2      273.64      268.29     31.28 o 
 -14  -4   2        0.29       12.32     13.27 o 
 -13  -4   2        1.73        0.00      6.64 o 
 -12  -4   2        3.07        0.00      5.69 o 
 -11  -4   2        0.19        3.79      6.64 o 
 -10  -4   2      171.81      137.46     11.38 o 
  -9  -4   2      656.89      619.06     22.75 o 
  -8  -4   2      467.33      433.25     16.12 o 
  -7  -4   2     3724.42     3677.38     85.32 o 
  -6  -4   2        6.45       35.08      6.64 o 
  -5  -4   2     2463.34     2382.38     47.40 o 
  -4  -4   2      667.95      726.19     19.91 o 
  -3  -4   2        4.25        0.00      3.79 o 
  -2  -4   2      307.04      245.54      9.48 o 
  -1  -4   2     2563.68     2996.70     55.93 o 
   0  -4   2     4894.96     5350.64     97.65 o 
   1  -4   2      116.78       76.79     24.65 o 
   2  -4   2     2074.52     1642.92     46.45 o 
   3  -4   2      941.27      856.06     50.25 o 
   4  -4   2       52.52       53.09      3.79 o 
   5  -4   2     3856.82     3659.37     73.00 o 
   6  -4   2       20.13       17.06      2.84 o 
   7  -4   2       42.68       67.31      5.69 o 
   8  -4   2       29.00       17.06      4.74 o 
   9  -4   2      278.63      222.79     20.86 o 
  10  -4   2      266.27      282.51     34.13 o 
  11  -4   2      170.12      225.63     27.49 o 
  12  -4   2        7.83        0.95      3.79 o 
  13  -4   2      112.31       94.80     66.36 o 
  14  -4   2       80.52       63.52     18.01 o 
  15  -4   2       80.29       78.69     21.80 o 
  16  -4   2      110.71      117.55     28.44 o 
  17  -4   2      101.61       72.05     26.54 o 
 -18  -3   2      109.06      118.50     26.54 o 
 -17  -3   2        1.04       10.43     17.06 o 
 -16  -3   2      237.60      279.67     32.23 o 
 -15  -3   2        9.53       15.17      9.48 o 
 -14  -3   2       85.78       92.91     13.27 o 
 -13  -3   2        0.86        0.00      7.58 o 
 -12  -3   2      585.96      591.57     26.54 o 
 -11  -3   2      182.07      182.02     13.27 o 
 -10  -3   2     1232.41     1096.86    113.76 o 
  -9  -3   2        8.75       15.17      9.48 o 
  -8  -3   2     1247.46     1185.03     47.40 o 
  -7  -3   2     2096.78     2216.48     63.52 o 
  -6  -3   2     7163.57     7613.57    146.94 o 
  -5  -3   2      967.76      851.32     19.91 o 
  -4  -3   2     1019.23     1154.69     36.02 o 
  -3  -3   2      118.83       98.59      7.58 o 
  -2  -3   2      178.38      198.14     10.43 o 
  -1  -3   2     5790.98     7159.47    128.93 o 
   0  -3   2    22554.72    26211.88    474.96 o 
   1  -3   2     6901.70     6645.64    265.45 o 
   2  -3   2     6725.66     6892.13    125.14 o 
   3  -3   2       10.72        4.74      1.90 o 
   4  -3   2      376.91      490.13     14.22 o 
   5  -3   2       17.71       18.96      2.84 o 
   6  -3   2       14.08       18.96      4.74 o 
   7  -3   2     5481.31     5861.63    118.50 o 
   8  -3   2      454.63      515.72     18.01 o 
   9  -3   2       48.75       40.76     12.32 o 
  10  -3   2     1269.88     1373.68     40.76 o 
  11  -3   2      257.50      249.33     13.27 o 
  12  -3   2        0.58        1.90      4.74 o 
  13  -3   2        5.83        3.79      5.69 o 
  14  -3   2      143.30      126.09     15.17 o 
  15  -3   2        3.14        0.00     14.22 o 
  16  -3   2       16.42       27.49     20.86 o 
  17  -3   2        9.40       25.60     21.80 o 
 -18  -2   2        2.14       12.32     19.91 o 
 -17  -2   2      164.01      191.50     28.44 o 
 -16  -2   2        9.08        5.69     11.38 o 
 -15  -2   2       32.18       59.73     13.27 o 
 -14  -2   2       59.73       72.05     12.32 o 
 -13  -2   2      311.96      299.58     30.34 o 
 -12  -2   2      484.36      434.19     20.86 o 
 -11  -2   2       57.34       58.78      9.48 o 
 -10  -2   2       50.26       55.93      8.53 o 
  -9  -2   2      284.05      287.25     15.17 o 
  -8  -2   2     1689.45     1671.36     47.40 o 
  -7  -2   2      678.95      766.95     41.71 o 
  -6  -2   2     1086.06     1187.87     32.23 o 
  -5  -2   2      585.22      492.02     34.13 o 
  -4  -2   2        5.41       11.38      2.84 o 
  -3  -2   2     4543.54     4507.85     98.59 o 
  -2  -2   2       11.22        0.95      5.69 o 
  -1  -2   2    12571.92    15046.07    285.35 o 
   0  -2   2    22656.46    27590.31    546.06 o 
   1  -2   2    16268.74    17355.45    729.03 o 
   2  -2   2     4761.69     5041.58    117.55 o 
   3  -2   2       58.75       58.78     16.12 o 
   4  -2   2      489.58      451.26     14.22 o 
   5  -2   2      885.02     1087.38     25.60 o 
   6  -2   2      843.46      965.09     24.65 o 
   7  -2   2     1004.48      905.36     22.75 o 
   8  -2   2       29.21       22.75      3.79 o 
   9  -2   2      397.02      352.66     16.12 o 
  10  -2   2      134.05      135.57     11.38 o 
  11  -2   2      420.58      407.65     33.18 o 
  12  -2   2       19.02        7.58      6.64 o 
  13  -2   2       64.43       70.15     12.32 o 
  14  -2   2       73.15       92.91     20.86 o 
  15  -2   2        4.66        5.69     14.22 o 
  16  -2   2       28.81       62.57     22.75 o 
  17  -2   2       32.17        9.48     20.86 o 
 -18  -1   2       53.55       70.15     23.70 o 
 -17  -1   2        1.25        0.00     10.43 o 
 -16  -1   2        0.51        0.00     10.43 o 
 -15  -1   2       22.27       33.18     11.38 o 
 -14  -1   2        7.58       10.43      9.48 o 
 -13  -1   2        0.43        0.00      7.58 o 
 -12  -1   2       16.24        7.58      7.58 o 
 -11  -1   2      158.05      142.20     13.27 o 
 -10  -1   2      314.93      314.74     16.12 o 
  -9  -1   2      406.98      398.17     25.60 o 
  -8  -1   2        1.76        3.79      5.69 o 
  -7  -1   2      455.31      465.48     15.17 o 
  -6  -1   2    10767.34    11441.69    265.45 o 
  -5  -1   2      527.69      535.63     11.38 o 
  -4  -1   2     7518.32     8857.38    237.95 o 
  -3  -1   2     8768.61     9104.81    188.66 o 
  -2  -1   2       17.39        9.48      1.90 o 
  -1  -1   2     3020.35     2696.18     38.87 o 
   0  -1   2     5252.16     7022.01    288.20 o 
   1  -1   2      491.73      683.52      2.84 o 
   2  -1   2     5019.56     6438.02     52.14 o 
   3  -1   2     1316.08     1258.97    101.44 o 
   4  -1   2       52.30       35.08      5.69 o 
   5  -1   2      491.33      583.03     18.01 o 
   6  -1   2    11059.01    11690.07    216.15 o 
   7  -1   2     2273.16     2080.91     60.67 o 
   8  -1   2     3503.48     3492.52     91.01 o 
   9  -1   2      459.72      465.48     18.01 o 
  10  -1   2      610.53      650.34     18.01 o 
  11  -1   2      453.81      533.74     17.06 o 
  12  -1   2      188.32      199.08     11.38 o 
  13  -1   2      606.43      556.49     24.65 o 
  14  -1   2      591.88      547.96     27.49 o 
  15  -1   2       71.96       82.48     14.22 o 
  16  -1   2      840.64      781.17     36.02 o 
  17  -1   2        2.17       11.38     18.01 o 
  18  -1   2        1.07       10.43     21.80 o 
 -18   0   2       15.26       14.22     13.27 o 
 -17   0   2        7.20        0.00     11.38 o 
 -16   0   2       51.57       39.82     13.27 o 
 -15   0   2       40.42       65.41     13.27 o 
 -14   0   2      159.44      194.34     17.06 o 
 -13   0   2      507.81      518.57     24.65 o 
 -12   0   2       14.36       10.43      7.58 o 
 -11   0   2     4409.78     4245.25    111.87 o 
 -10   0   2     1054.23     1048.51     35.08 o 
  -9   0   2      162.52      148.84     16.12 o 
  -8   0   2       49.68       51.19      8.53 o 
  -7   0   2     3462.61     3921.02    106.18 o 
  -6   0   2     2362.04     2675.32     72.05 o 
  -5   0   2     9705.96    10414.03    258.81 o 
  -4   0   2     9448.18    10593.21    215.20 o 
  -3   0   2    21055.24    27717.34    909.15 o 
  -2   0   2     2684.69     2891.47     90.06 o 
   0   0   2     2703.24     1519.68     55.93 o 
   1   0   2    11864.35    12210.53    273.98 o 
   2   0   2     3827.02     4020.56     12.32 o 
   3   0   2    19793.25    25660.13    433.25 o 
   4   0   2     5033.82     6114.75    341.29 o 
   5   0   2     3062.57     3818.64     63.52 o 
   6   0   2      104.66      147.89     10.43 o 
   7   0   2        6.82       10.43      2.84 o 
   8   0   2     6568.13     6754.66    378.26 o 
   9   0   2      199.95      207.62      9.48 o 
  10   0   2       27.28       25.60      8.53 o 
  11   0   2      888.26      798.24     22.75 o 
  12   0   2       53.47       45.51      5.69 o 
  13   0   2       10.24       25.60      8.53 o 
  14   0   2       14.59        2.84      8.53 o 
  15   0   2       14.88       14.22     11.38 o 
  16   0   2       12.72        9.48     11.38 o 
  17   0   2      126.65      210.46     31.28 o 
  18   0   2      111.43      108.07     27.49 o 
 -18   1   2      133.61      135.57     18.96 o 
 -17   1   2       11.92       22.75     13.27 o 
 -16   1   2     1015.14     1076.95     52.14 o 
 -15   1   2      194.93      193.40     21.80 o 
 -14   1   2      170.74      159.27     21.80 o 
 -13   1   2       51.61       38.87     10.43 o 
 -12   1   2        0.38       10.43      7.58 o 
 -11   1   2        7.13        1.90      6.64 o 
 -10   1   2     2639.00     2720.83     58.78 o 
  -9   1   2      355.71      338.44     11.38 o 
  -8   1   2     1565.79     1459.96     43.61 o 
  -7   1   2      255.17      264.50     12.32 o 
  -6   1   2     5993.74     6220.93    146.94 o 
  -5   1   2      771.83     1007.75     36.97 o 
  -4   1   2     2188.58     2458.22     58.78 o 
  -3   1   2     3978.43     4582.74    109.02 o 
  -2   1   2     2142.07     2015.50     76.79 o 
  -1   1   2       12.53       51.19     28.44 o 
   0   1   2      504.98      743.25     12.32 o 
   1   1   2      159.43       56.88     43.61 o 
   2   1   2    10317.94    11256.82    297.68 o 
   3   1   2    21041.97    24382.20    940.44 o 
   4   1   2      179.62      219.94      2.84 o 
   6   1   2      110.37       71.10     10.43 o 
   7   1   2      199.96      158.32      7.58 o 
   8   1   2       11.95        0.95      4.74 o 
   9   1   2       30.59       66.36     20.86 o 
  10   1   2       10.32        6.64      5.69 o 
  11   1   2      779.05      655.08     19.91 o 
  12   1   2        0.63        0.00      4.74 o 
  13   1   2      335.34      325.17     14.22 o 
  14   1   2      382.37      328.96     21.80 o 
  15   1   2       13.63        0.00      7.58 o 
  16   1   2        0.04        0.00      9.48 o 
  17   1   2       48.15       35.08     13.27 o 
  18   1   2        7.74       18.01     19.91 o 
 -17   2   2        0.20        0.00     10.43 o 
 -16   2   2       58.88       40.76     13.27 o 
 -15   2   2       14.78       25.60     11.38 o 
 -14   2   2      102.62      112.81     14.22 o 
 -13   2   2        3.89        0.00      7.58 o 
 -12   2   2      449.26      356.46     20.86 o 
 -11   2   2       47.27       51.19      9.48 o 
 -10   2   2      579.94      516.67     20.86 o 
  -9   2   2      447.19      442.73     19.91 o 
  -8   2   2       88.18      127.04     18.01 o 
  -7   2   2        1.66        6.64      4.74 o 
  -6   2   2     4920.89     5324.10    132.72 o 
  -5   2   2     1904.79     1712.13     44.56 o 
  -4   2   2     4235.40     4586.53    115.66 o 
  -3   2   2       13.51       11.38      4.74 o 
  -2   2   2       12.40       18.01      6.64 o 
  -1   2   2       41.26       62.57      9.48 o 
   0   2   2    17408.28    23606.72    856.06 o 
   1   2   2     1181.95      911.05      4.74 o 
   2   2   2      646.99      970.78     90.06 o 
   3   2   2      672.78      544.17     12.32 o 
   4   2   2      551.11      539.42     23.70 o 
   5   2   2     7755.21     7331.06    239.85 o 
   6   2   2       53.92       41.71      8.53 o 
   7   2   2       45.68       48.35      9.48 o 
   8   2   2       38.40       20.86      7.58 o 
   9   2   2      940.52      803.92     39.82 o 
  10   2   2      106.33      116.61     11.38 o 
  11   2   2      921.50      953.71     26.54 o 
  12   2   2      278.54      222.79     12.32 o 
  13   2   2      134.45      119.45      9.48 o 
  14   2   2       10.01        3.79      7.58 o 
  15   2   2        0.45        0.00      8.53 o 
  16   2   2      131.87      153.58     17.06 o 
  17   2   2      290.70      339.39     45.51 o 
  18   2   2        0.48        8.53     19.91 o 
 -17   3   2        6.54        0.00     11.38 o 
 -16   3   2       58.19       91.01     18.01 o 
 -15   3   2        8.00        3.79     14.22 o 
 -14   3   2       65.50       66.36     12.32 o 
 -13   3   2       53.33       56.88     11.38 o 
 -12   3   2      253.78      231.32     18.96 o 
 -11   3   2      821.42      800.13     82.48 o 
 -10   3   2     3317.17     3200.52     87.22 o 
  -9   3   2      148.14      141.26     12.32 o 
  -8   3   2     1007.78     1023.86     35.08 o 
  -7   3   2       86.23       78.69      8.53 o 
  -6   3   2        0.04        0.95      4.74 o 
  -5   3   2     1245.40     1134.78     36.02 o 
  -4   3   2     9255.39    10432.99    252.17 o 
  -3   3   2        6.05        9.48      3.79 o 
  -2   3   2     2172.51     2296.11     77.74 o 
  -1   3   2     3779.23     5123.12    205.72 o 
   0   3   2    40947.16    50177.90   1283.62 o 
   1   3   2      348.74      255.02      4.74 o 
   2   3   2    33724.90    40954.59   1414.45 o 
   3   3   2     1772.96     1867.60     76.79 o 
   4   3   2      131.82      125.14      9.48 o 
   5   3   2      131.01      115.66      8.53 o 
   6   3   2     9607.63    10878.56    399.12 o 
   7   3   2     1239.27     1221.05     55.93 o 
   8   3   2     1781.38     1916.90     75.84 o 
   9   3   2      303.38      287.25     19.91 o 
  10   3   2     2080.95     2042.04     83.43 o 
  11   3   2       40.25       23.70     10.43 o 
  12   3   2      878.57      751.78     30.34 o 
  13   3   2        0.01        2.84      7.58 o 
  14   3   2        4.99        4.74      5.69 o 
  15   3   2       55.64       54.99     11.38 o 
  16   3   2      166.12      149.79     28.44 o 
  17   3   2       39.41       25.60     13.27 o 
  18   3   2       10.28       18.01     13.27 o 
 -17   4   2       22.73       57.83     14.22 o 
 -16   4   2        9.47       10.43     12.32 o 
 -15   4   2      333.55      340.34     42.66 o 
 -14   4   2       42.31       36.97     11.38 o 
 -13   4   2       41.99       36.97     10.43 o 
 -12   4   2        0.60        2.84      7.58 o 
 -11   4   2      822.46      741.35     29.39 o 
 -10   4   2        0.39        0.00      4.74 o 
  -9   4   2      557.99      553.65     28.44 o 
  -8   4   2      474.37      435.14     18.01 o 
  -7   4   2      128.13      120.40     16.12 o 
  -6   4   2        2.97        3.79      3.79 o 
  -5   4   2     5513.85     5450.18    130.83 o 
  -4   4   2      214.21      197.19     10.43 o 
  -3   4   2      663.79      745.15     18.01 o 
  -2   4   2        7.69       22.75      2.84 o 
  -1   4   2      457.25      521.41     19.91 o 
   0   4   2    11320.22    10301.22    287.25 o 
   1   4   2      365.46      334.65     47.40 o 
   2   4   2    11715.56    12011.45    506.24 o 
   3   4   2     5231.99     5417.00    173.49 o 
   4   4   2      415.85      416.18     19.91 o 
   5   4   2      973.29      844.69     35.08 o 
   6   4   2      145.53      112.81     12.32 o 
   7   4   2       17.96       24.65      7.58 o 
   8   4   2      322.21      262.60     19.91 o 
   9   4   2      682.16      713.86     37.92 o 
  10   4   2       68.31       88.17     13.27 o 
  11   4   2      334.37      305.26     26.54 o 
  12   4   2     1259.65     1358.52     45.51 o 
  13   4   2        5.75        0.00     11.38 o 
  14   4   2       19.49       24.65      9.48 o 
  15   4   2      177.33      189.60     21.80 o 
  16   4   2      190.12      190.55     18.96 o 
  17   4   2       16.95       16.12     11.38 o 
  18   4   2        2.77        0.00     12.32 o 
 -17   5   2        5.70       10.43     13.27 o 
 -16   5   2        6.28        0.00     11.38 o 
 -15   5   2       97.47      100.49     20.86 o 
 -14   5   2       14.63       28.44     10.43 o 
 -13   5   2       37.22       40.76     10.43 o 
 -12   5   2        9.61        4.74      7.58 o 
 -11   5   2        1.25        3.79      7.58 o 
 -10   5   2        1.83       12.32      6.64 o 
  -9   5   2      831.95      852.27     68.26 o 
  -8   5   2      690.42      631.38     43.61 o 
  -7   5   2      142.05      153.58     11.38 o 
  -6   5   2      370.33      386.79     16.12 o 
  -5   5   2      102.21      104.28     21.80 o 
  -4   5   2     1927.46     2040.15     62.57 o 
  -3   5   2      612.61      647.50     23.70 o 
  -2   5   2      224.83      182.02     17.06 o 
  -1   5   2     1803.83     1719.71     59.73 o 
   0   5   2    23295.92    27324.86    979.31 o 
   1   5   2    11301.75    13258.10    453.15 o 
   2   5   2     5766.07     6138.45    238.90 o 
   3   5   2       22.51        0.95      5.69 o 
   4   5   2     2800.14     2988.17    106.18 o 
   5   5   2       23.53       10.43      4.74 o 
   6   5   2     2351.76     2082.81     72.05 o 
   7   5   2     1550.90     1521.58     67.31 o 
   8   5   2      138.18      100.49     14.22 o 
   9   5   2     1187.10     1031.45     48.35 o 
  10   5   2     1567.49     1703.60     72.05 o 
  11   5   2      233.11      193.40     21.80 o 
  12   5   2     1626.05     1522.52     49.30 o 
  13   5   2        0.24        4.74      7.58 o 
  14   5   2        0.17        0.00      7.58 o 
  15   5   2       43.91       73.00     12.32 o 
  16   5   2      300.42      333.70     23.70 o 
  17   5   2      247.22      285.35     30.34 o 
  18   5   2       11.68       45.51     20.86 o 
 -16   6   2        2.41       12.32     13.27 o 
 -15   6   2      282.87      259.76     25.60 o 
 -14   6   2        0.64        0.00      8.53 o 
 -13   6   2      298.85      302.42     21.80 o 
 -12   6   2        0.61        4.74      7.58 o 
 -11   6   2      770.04      805.82     32.23 o 
 -10   6   2      627.13      628.54     26.54 o 
  -9   6   2       44.09       45.51      8.53 o 
  -8   6   2        7.11       13.27      9.48 o 
  -7   6   2      418.16      353.61     17.06 o 
  -6   6   2      224.16      236.06     24.65 o 
  -5   6   2     7969.49     7940.64    202.88 o 
  -4   6   2     1713.88     1608.79     45.51 o 
  -3   6   2       10.97       11.38      5.69 o 
  -2   6   2      846.79      823.83     47.40 o 
  -1   6   2     2301.34     2229.75     50.25 o 
   0   6   2     1887.15     1741.52     68.26 o 
   1   6   2    11152.44    11656.89    394.38 o 
   2   6   2     3561.27     3582.58    122.29 o 
   3   6   2      588.91      554.59     33.18 o 
   4   6   2       91.50      110.92     15.17 o 
   5   6   2      379.94      346.03     22.75 o 
   6   6   2     1038.12      797.29     28.44 o 
   7   6   2     1682.69     1713.08     73.00 o 
   8   6   2      746.39      787.81     39.82 o 
   9   6   2       15.93       25.60      8.53 o 
  10   6   2       32.83       21.80      9.48 o 
  11   6   2      252.05      291.99     27.49 o 
  12   6   2        7.44        0.95     12.32 o 
  13   6   2        1.96        0.95      8.53 o 
  14   6   2      107.54      134.62     15.17 o 
  15   6   2        6.99        5.69      9.48 o 
  16   6   2        1.15        0.00     14.22 o 
  17   6   2       28.25       17.06     18.96 o 
 -16   7   2      221.47      257.86     23.70 o 
 -15   7   2        9.86       12.32     11.38 o 
 -14   7   2       40.09       50.25     12.32 o 
 -13   7   2       54.16       50.25     12.32 o 
 -12   7   2      106.57      127.98     14.22 o 
 -11   7   2       19.23       30.34     12.32 o 
 -10   7   2      761.22      711.97     28.44 o 
  -9   7   2      252.96      266.39     18.96 o 
  -8   7   2        2.28        0.00      5.69 o 
  -7   7   2      155.56      134.62     11.38 o 
  -6   7   2     4245.80     4432.95    114.71 o 
  -5   7   2      360.52      316.64     15.17 o 
  -4   7   2     2346.48     2272.41     60.67 o 
  -3   7   2     2075.08     2058.16     59.73 o 
  -2   7   2      187.05      221.84     12.32 o 
  -1   7   2      279.99      220.89     21.80 o 
   0   7   2      640.03      634.23     35.08 o 
   1   7   2       16.69        4.74      5.69 o 
   2   7   2      388.60      352.66     20.86 o 
   3   7   2     2517.35     2756.85    105.23 o 
   4   7   2      236.59      337.50     18.96 o 
   5   7   2        6.72        0.00      6.64 o 
   6   7   2       69.97       91.01     11.38 o 
   7   7   2     1345.86     1392.65     62.57 o 
   8   7   2      805.34      912.95     46.45 o 
   9   7   2     1045.55      962.24     47.40 o 
  10   7   2      296.14      230.37     26.54 o 
  11   7   2        0.68        1.90     11.38 o 
  12   7   2      445.76      502.45     36.02 o 
  13   7   2        0.23        0.00      7.58 o 
  14   7   2      163.48      181.07     18.01 o 
  15   7   2        0.55        0.00     13.27 o 
  16   7   2        1.66        0.00     15.17 o 
  17   7   2        0.02       12.32     18.01 o 
 -15   8   2       24.81        8.53     13.27 o 
 -14   8   2        0.06        0.95      9.48 o 
 -13   8   2       49.14       53.09     13.27 o 
 -12   8   2       42.91       46.45     11.38 o 
 -11   8   2       17.74       22.75      9.48 o 
 -10   8   2      106.44       92.91     13.27 o 
  -9   8   2      141.99      142.20     13.27 o 
  -8   8   2       23.64       14.22      7.58 o 
  -7   8   2     2058.77     1944.39     56.88 o 
  -6   8   2      274.85      254.07     15.17 o 
  -5   8   2        7.31        0.00      4.74 o 
  -4   8   2     1383.08     1315.86     41.71 o 
  -3   8   2      896.95     1015.33     31.28 o 
  -2   8   2      445.85      434.19     17.06 o 
  -1   8   2     2050.32     2015.50     73.95 o 
   0   8   2      115.44      102.39     12.32 o 
   1   8   2      375.62      474.01     24.65 o 
   2   8   2       38.35       54.04      7.58 o 
   3   8   2      613.55      809.61     34.13 o 
   4   8   2     4936.54     5176.20    196.24 o 
   5   8   2      669.85      661.72     34.13 o 
   6   8   2     2857.60     2785.29    109.02 o 
   7   8   2      125.30      144.10     17.06 o 
   8   8   2      179.35      141.26     19.91 o 
   9   8   2     2515.27     2507.52    104.28 o 
  10   8   2       15.65        6.64     12.32 o 
  11   8   2      389.20      416.18     34.13 o 
  12   8   2      377.23      385.85     35.08 o 
  13   8   2       89.22       99.54     21.80 o 
  14   8   2       79.96       83.43     21.80 o 
  15   8   2       62.14       36.02     18.96 o 
  16   8   2       49.99       45.51     20.86 o 
  17   8   2       82.48       90.06     24.65 o 
 -15   9   2       39.24       37.92     15.17 o 
 -14   9   2        0.02        0.95     10.43 o 
 -13   9   2       40.18       44.56     12.32 o 
 -12   9   2      235.93      265.45     20.86 o 
 -11   9   2       62.57       63.52     12.32 o 
 -10   9   2      537.80      486.34     24.65 o 
  -9   9   2      329.77      296.73     19.91 o 
  -8   9   2       11.65        0.00      6.64 o 
  -7   9   2      136.97      122.29     18.96 o 
  -6   9   2      421.16      344.13     18.96 o 
  -5   9   2      736.01      713.86     26.54 o 
  -4   9   2     1717.35     1759.53     51.19 o 
  -3   9   2      257.72      189.60     13.27 o 
  -2   9   2      129.42      141.26     11.38 o 
  -1   9   2      216.94      265.45     19.91 o 
   0   9   2      409.13      447.47     25.60 o 
   1   9   2     2853.61     2800.46    105.23 o 
   2   9   2      116.79      105.23     14.22 o 
   3   9   2      125.77      162.11     17.06 o 
   4   9   2      251.20      189.60     19.91 o 
   5   9   2        0.10        0.95      6.64 o 
   6   9   2     1002.19     1008.70     51.19 o 
   7   9   2      418.43      456.95     29.39 o 
   8   9   2       26.38       12.32     10.43 o 
   9   9   2       18.81       13.27     11.38 o 
  10   9   2      127.84      109.02     20.86 o 
  11   9   2       28.24       52.14     11.38 o 
  12   9   2       61.86       88.17     20.86 o 
  13   9   2        9.45       26.54     17.06 o 
  14   9   2       86.29       99.54     22.75 o 
  15   9   2       54.11       43.61     19.91 o 
  16   9   2        1.06        0.00     15.17 o 
 -14  10   2       17.18       30.34     12.32 o 
 -13  10   2      141.81      131.78     18.01 o 
 -12  10   2        0.28        0.00      9.48 o 
 -11  10   2        0.06        2.84      9.48 o 
 -10  10   2        2.70        0.00      7.58 o 
  -9  10   2      386.95      399.12     22.75 o 
  -8  10   2       22.33        8.53      7.58 o 
  -7  10   2       42.81       64.47     12.32 o 
  -6  10   2       75.45       52.14     10.43 o 
  -5  10   2     1079.30     1036.19    120.40 o 
  -4  10   2      907.62      911.05     56.88 o 
  -3  10   2      288.97      273.03     15.17 o 
  -2  10   2       55.14       79.63     18.01 o 
  -1  10   2       18.46       25.60      8.53 o 
   0  10   2       27.68       41.71     10.43 o 
   1  10   2      130.16      138.41     16.12 o 
   2  10   2      121.37      127.98     16.12 o 
   3  10   2        2.13       11.38      7.58 o 
   4  10   2      256.75      218.99     21.80 o 
   5  10   2      999.76     1021.97     49.30 o 
   6  10   2       27.92       23.70     12.32 o 
   7  10   2      529.94      601.05     37.92 o 
   8  10   2      510.82      457.89     33.18 o 
   9  10   2      103.24      152.63     21.80 o 
  10  10   2      108.91       68.26     18.01 o 
  11  10   2      131.77      126.09     21.80 o 
  12  10   2      206.52      174.44     26.54 o 
  13  10   2       65.39       49.30     19.91 o 
  14  10   2       28.34       47.40     21.80 o 
  15  10   2      106.71      140.31     30.34 o 
  16  10   2       32.05       47.40     20.86 o 
 -13  11   2       67.06       54.04     14.22 o 
 -12  11   2       33.07       41.71     13.27 o 
 -11  11   2        9.71        9.48      9.48 o 
 -10  11   2       44.99       53.09     15.17 o 
  -9  11   2        4.36        0.00      7.58 o 
  -8  11   2       57.30       46.45     11.38 o 
  -7  11   2      270.89      256.91     18.01 o 
  -6  11   2      179.62      198.14     21.80 o 
  -5  11   2      190.52      214.25     16.12 o 
  -4  11   2       96.85       68.26     10.43 o 
  -3  11   2       13.66       13.27      7.58 o 
  -2  11   2     2580.00     2636.45    102.39 o 
  -1  11   2     1303.39     1267.51     56.88 o 
   0  11   2       44.86       43.61     13.27 o 
   1  11   2      161.45      196.24     20.86 o 
   2  11   2      470.14      558.39     34.13 o 
   3  11   2      901.66      885.45     45.51 o 
   4  11   2      598.24      626.64     36.97 o 
   5  11   2       14.76        6.64     10.43 o 
   6  11   2      208.18      218.05     23.70 o 
   7  11   2      519.76      537.53     37.92 o 
   8  11   2       42.80       45.51     17.06 o 
   9  11   2      550.63      541.32     38.87 o 
  10  11   2      730.93      762.21     47.40 o 
  11  11   2       29.59       48.35     18.01 o 
  12  11   2      417.94      466.43     41.71 o 
  13  11   2        7.69        5.69     15.17 o 
  14  11   2      148.77      147.89     29.39 o 
  15  11   2      121.06      114.71     29.39 o 
 -13  12   2        4.82        7.58     18.01 o 
 -12  12   2       21.92       18.01     12.32 o 
 -11  12   2        2.33        6.64     10.43 o 
 -10  12   2      104.87       96.70     14.22 o 
  -9  12   2      267.36      268.29     19.91 o 
  -8  12   2       20.53        1.90      8.53 o 
  -7  12   2      820.20      834.26     33.18 o 
  -6  12   2      371.52      447.47     22.75 o 
  -5  12   2      342.31      348.87     33.18 o 
  -4  12   2      442.32      438.93     22.75 o 
  -3  12   2       79.10       65.41     22.75 o 
  -2  12   2      218.24      213.31     21.80 o 
  -1  12   2      441.59      445.57     29.39 o 
   0  12   2      146.72      135.57     18.01 o 
   1  12   2     1128.51     1061.79     51.19 o 
   2  12   2      301.58      281.56     26.54 o 
   3  12   2        1.31        5.69     11.38 o 
   4  12   2      538.94      547.96     36.02 o 
   5  12   2      212.54      239.85     25.60 o 
   6  12   2      179.47      183.92     22.75 o 
   7  12   2      676.04      684.47     42.66 o 
   8  12   2      189.56      177.28     24.65 o 
   9  12   2        5.87       11.38     14.22 o 
  10  12   2        0.46        2.84     13.27 o 
  11  12   2       45.61       34.13     18.01 o 
  12  12   2      187.65      219.94     31.28 o 
  13  12   2        7.60       20.86     18.01 o 
  14  12   2       22.28       17.06     20.86 o 
  15  12   2       23.16       36.97     24.65 o 
 -12  13   2      106.11      145.05     18.96 o 
 -11  13   2        1.96       13.27     11.38 o 
 -10  13   2       29.48       13.27     11.38 o 
  -9  13   2       16.87        2.84     20.86 o 
  -8  13   2       32.29       26.54     11.38 o 
  -7  13   2       27.07       26.54     10.43 o 
  -6  13   2       39.32       61.62     12.32 o 
  -5  13   2       37.54       31.28      9.48 o 
  -4  13   2      151.30      134.62     29.39 o 
  -3  13   2       16.24       18.96     11.38 o 
  -2  13   2       71.48       63.52     15.17 o 
  -1  13   2      174.01      182.97     22.75 o 
   0  13   2       15.25       16.12     12.32 o 
   1  13   2      139.86      146.94     19.91 o 
   2  13   2       86.03       60.67     15.17 o 
   3  13   2       16.33       18.01     13.27 o 
   4  13   2      350.59      328.96     28.44 o 
   5  13   2       21.15       23.70     14.22 o 
   6  13   2       25.84       53.09     16.12 o 
   7  13   2       45.44       34.13     15.17 o 
   8  13   2       89.39       58.78     18.01 o 
   9  13   2       11.95        0.95     12.32 o 
  10  13   2       17.19        9.48     15.17 o 
  11  13   2        4.05        6.64     17.06 o 
  12  13   2        1.78        0.00     16.12 o 
  13  13   2       60.46       91.01     24.65 o 
  14  13   2        9.93        0.00     18.96 o 
 -10  14   2       18.17       13.27     11.38 o 
  -9  14   2       54.16       51.19     13.27 o 
  -8  14   2       39.38       68.26     13.27 o 
  -7  14   2        7.25        0.00      9.48 o 
  -6  14   2        2.37        0.00      8.53 o 
  -5  14   2       57.54       37.92     11.38 o 
  -4  14   2        0.18        0.00     11.38 o 
  -3  14   2      255.30      222.79     24.65 o 
  -2  14   2       53.45       59.73     16.12 o 
  -1  14   2      474.07      544.17     36.02 o 
   0  14   2       48.00       59.73     16.12 o 
   1  14   2      229.39      182.97     22.75 o 
   2  14   2      134.18      109.02     19.91 o 
   3  14   2        3.14       21.80     13.27 o 
   4  14   2       45.79       62.57     18.01 o 
   5  14   2       29.05       15.17     14.22 o 
   6  14   2       11.66        9.48     13.27 o 
   7  14   2      213.80      213.31     28.44 o 
   8  14   2       20.54       17.06     16.12 o 
   9  14   2      108.63      147.89     25.60 o 
  10  14   2       41.81       50.25     20.86 o 
  11  14   2       14.09        6.64     17.06 o 
  12  14   2        6.29        5.69     18.96 o 
  13  14   2       35.81       43.61     23.70 o 
  -9  15   2        0.16        0.00     10.43 o 
  -8  15   2       19.67       17.06     11.38 o 
  -7  15   2       43.66       36.02     16.12 o 
  -6  15   2      220.22      194.34     18.96 o 
  -5  15   2        0.85        2.84     13.27 o 
  -4  15   2      204.77      244.59     26.54 o 
  -3  15   2        6.44        0.00     11.38 o 
  -2  15   2        0.19        0.00     10.43 o 
  -1  15   2       47.02       35.08     14.22 o 
   0  15   2        0.03        0.00     11.38 o 
   1  15   2        8.93        5.69     13.27 o 
   2  15   2      323.22      266.39     28.44 o 
   3  15   2       85.14       49.30     17.06 o 
   4  15   2       63.88       70.15     18.96 o 
   5  15   2       28.54       33.18     16.12 o 
   6  15   2      166.31      153.58     25.60 o 
   7  15   2       43.29       30.34     16.12 o 
   8  15   2        2.84       13.27     17.06 o 
   9  15   2        1.16        0.00     17.06 o 
  10  15   2        7.25       11.38     17.06 o 
  11  15   2        1.02        0.00     18.96 o 
  12  15   2       10.24        4.74     20.86 o 
  -8  16   2        1.14        5.69     12.32 o 
  -7  16   2       27.19       18.01     12.32 o 
  -6  16   2        7.54        0.00     13.27 o 
  -5  16   2        0.47        0.00     12.32 o 
  -4  16   2       39.15       34.13     16.12 o 
  -3  16   2       42.46       11.38     15.17 o 
  -2  16   2       26.48       22.75     14.22 o 
  -1  16   2        4.90       18.01     15.17 o 
   0  16   2       44.56       30.34     16.12 o 
   1  16   2       59.65       54.99     18.01 o 
   2  16   2       49.39       75.84     18.96 o 
   3  16   2       25.24        8.53     13.27 o 
   4  16   2       25.09       32.23     16.12 o 
   5  16   2       40.59       79.63     21.80 o 
   6  16   2        0.07        0.00     12.32 o 
   7  16   2       17.24       18.01     18.01 o 
   8  16   2        0.16        0.00     18.01 o 
   9  16   2       12.00        0.00     17.06 o 
  10  16   2      170.82      172.54     33.18 o 
  -6  17   2      112.39      140.31     24.65 o 
  -5  17   2        8.80        7.58     16.12 o 
  -4  17   2        2.63        5.69     15.17 o 
  -3  17   2       39.42       54.04     18.96 o 
  -2  17   2       47.44       38.87     18.96 o 
  -1  17   2      149.31      175.38     25.60 o 
   0  17   2       45.20       66.36     18.01 o 
   1  17   2       30.34       18.96     16.12 o 
   2  17   2      308.11      365.94     35.08 o 
   3  17   2        1.79        0.00     15.17 o 
   4  17   2       51.40       48.35     18.01 o 
   5  17   2       75.99       84.37     23.70 o 
   6  17   2        0.17        0.95     15.17 o 
   7  17   2      103.73      116.61     26.54 o 
   8  17   2        6.91        4.74     18.01 o 
  -3  18   2      161.35      195.29     29.39 o 
  -2  18   2        0.25        0.95     14.22 o 
  -1  18   2       43.68       40.76     18.96 o 
   0  18   2       15.74       10.43     18.01 o 
   1  18   2       17.54        0.95     17.06 o 
   2  18   2        2.86        0.00     13.27 o 
   3  18   2        0.17        4.74     17.06 o 
   4  18   2        3.90        0.95     16.12 o 
   5  18   2       10.37        0.95     17.06 o 
   6  18   2        8.16        2.84     18.01 o 
  -4 -17   3       36.14       52.14     17.06 o 
  -3 -17   3       90.28       89.11     18.96 o 
  -2 -17   3        1.74        0.00     12.32 o 
  -1 -17   3       11.58       24.65     22.75 o 
   0 -17   3       30.25       37.92     15.17 o 
   1 -17   3       96.12       94.80     25.60 o 
   2 -17   3        2.61        0.00     12.32 o 
  -8 -16   3       24.06       29.39     19.91 o 
  -7 -16   3        0.01        6.64     18.01 o 
  -6 -16   3       18.83       63.52     18.96 o 
  -5 -16   3       16.47       11.38     13.27 o 
  -4 -16   3       51.63       55.93     15.17 o 
  -3 -16   3        0.05        0.00     10.43 o 
  -2 -16   3       20.48        0.00     11.38 o 
  -1 -16   3      109.40       90.06     23.70 o 
   0 -16   3        2.11        0.00     11.38 o 
   1 -16   3       21.37       18.96     13.27 o 
   2 -16   3        0.42       19.91     12.32 o 
   3 -16   3        5.25        0.00     11.38 o 
   4 -16   3        1.59        0.00     11.38 o 
   5 -16   3       20.06       66.36     27.49 o 
  -9 -15   3        0.54        0.00     16.12 o 
  -8 -15   3        0.37       12.32     17.06 o 
  -7 -15   3       25.41       13.27     18.01 o 
  -6 -15   3      197.74      219.94     22.75 o 
  -5 -15   3        0.02        1.90     11.38 o 
  -4 -15   3       66.39       90.06     24.65 o 
  -3 -15   3        0.26        0.00     10.43 o 
  -2 -15   3      259.42      220.89     20.86 o 
  -1 -15   3        1.11        2.84     15.17 o 
   0 -15   3      164.12      178.23     24.65 o 
   1 -15   3       19.77       30.34     11.38 o 
   2 -15   3       59.77       70.15     14.22 o 
   3 -15   3        0.91        0.00     10.43 o 
   4 -15   3      437.34      428.51     21.80 o 
   5 -15   3      169.74      186.76     16.12 o 
   6 -15   3        1.85       22.75     18.01 o 
   7 -15   3       39.23       38.87     18.96 o 
   8 -15   3        2.54        0.00     18.01 o 
 -11 -14   3       26.17       22.75     22.75 o 
 -10 -14   3        0.19        1.90     18.01 o 
  -9 -14   3        5.80        0.95     17.06 o 
  -8 -14   3      151.56      157.37     28.44 o 
  -7 -14   3      235.56      293.89     34.13 o 
  -6 -14   3      419.37      433.25     29.39 o 
  -5 -14   3        0.25        6.64     11.38 o 
  -4 -14   3       20.03       19.91     10.43 o 
  -3 -14   3        5.65        0.00      9.48 o 
  -2 -14   3        0.33        8.53     10.43 o 
  -1 -14   3      245.20      244.59     23.70 o 
   0 -14   3        0.02        0.95     18.01 o 
   1 -14   3       19.35       23.70     16.12 o 
   2 -14   3      211.51      188.66     17.06 o 
   3 -14   3        2.27        0.95      7.58 o 
   4 -14   3      149.07      183.92     14.22 o 
   5 -14   3       59.61       81.53     14.22 o 
   6 -14   3      104.50      104.28     12.32 o 
   7 -14   3        1.84        0.95     15.17 o 
   8 -14   3       46.80      108.07     23.70 o 
   9 -14   3        1.45       22.75     18.96 o 
 -12 -13   3       29.66       84.37     28.44 o 
 -11 -13   3        1.13        0.00     17.06 o 
 -10 -13   3       38.11       29.39     20.86 o 
  -9 -13   3        3.98        2.84     16.12 o 
  -8 -13   3        0.02       11.38     16.12 o 
  -7 -13   3        5.56        5.69     11.38 o 
  -6 -13   3      101.23      159.27     18.96 o 
  -5 -13   3       37.82        4.74      9.48 o 
  -4 -13   3      163.52      185.81     18.01 o 
  -3 -13   3        1.62        0.00      8.53 o 
  -2 -13   3       12.49        9.48      9.48 o 
  -1 -13   3      272.67      249.33     19.91 o 
   0 -13   3        2.91        4.74      8.53 o 
   1 -13   3       45.21       63.52     15.17 o 
   2 -13   3        0.09        0.00      6.64 o 
   3 -13   3      157.93      159.27     13.27 o 
   4 -13   3      451.52      460.74     19.91 o 
   5 -13   3        7.55        9.48      7.58 o 
   6 -13   3       27.47       26.54      8.53 o 
   7 -13   3       33.88       39.82     12.32 o 
   8 -13   3       77.48       86.27     21.80 o 
   9 -13   3       21.35       15.17     17.06 o 
  10 -13   3      263.30      247.43     35.08 o 
 -13 -12   3        2.11       66.36     34.13 o 
 -12 -12   3      224.18      235.11     40.76 o 
 -11 -12   3      268.58      351.72     41.71 o 
 -10 -12   3       20.20       19.91     18.01 o 
  -9 -12   3       31.35       54.04     19.91 o 
  -8 -12   3      113.10      117.55     22.75 o 
  -7 -12   3      100.30      121.35     23.70 o 
  -6 -12   3     1005.21     1035.24     40.76 o 
  -5 -12   3      332.91      291.99     22.75 o 
  -4 -12   3        3.70        8.53     12.32 o 
  -3 -12   3        1.30        4.74      8.53 o 
  -2 -12   3       21.24       36.02     10.43 o 
  -1 -12   3     1908.29     1851.49     57.83 o 
   0 -12   3       50.36       40.76     12.32 o 
   1 -12   3       33.98       56.88      7.58 o 
   2 -12   3       74.47       79.63      7.58 o 
   3 -12   3      400.69      404.81     17.06 o 
   4 -12   3     1018.18      940.44     28.44 o 
   5 -12   3      637.15      602.94     25.60 o 
   6 -12   3      250.88      290.09     15.17 o 
   7 -12   3       56.58       85.32     11.38 o 
   8 -12   3       10.71       12.32     14.22 o 
   9 -12   3      190.38      198.14     30.34 o 
  10 -12   3      124.69      123.24     25.60 o 
  11 -12   3       84.51      113.76     25.60 o 
  12 -12   3      111.83      108.07     28.44 o 
 -14 -11   3        3.53        5.69     19.91 o 
 -13 -11   3        7.51       11.38     20.86 o 
 -12 -11   3      200.42      191.50     30.34 o 
 -11 -11   3      132.12      187.71     30.34 o 
 -10 -11   3       13.72       34.13     18.96 o 
  -9 -11   3      126.43      137.46     26.54 o 
  -8 -11   3      118.53      121.35     16.12 o 
  -7 -11   3      969.59     1010.59     41.71 o 
  -6 -11   3      215.36      228.47     18.96 o 
  -5 -11   3      296.68      309.06     21.80 o 
  -4 -11   3       28.21       35.08     17.06 o 
  -3 -11   3     1112.58     1142.37     40.76 o 
  -2 -11   3      392.77      456.00     31.28 o 
  -1 -11   3       25.93       14.22      8.53 o 
   0 -11   3        7.25       10.43      4.74 o 
   1 -11   3      555.34      504.35     18.01 o 
   2 -11   3      115.08      117.55      9.48 o 
   3 -11   3        1.39        0.00      4.74 o 
   4 -11   3      108.65      131.78     10.43 o 
   5 -11   3      175.79      206.67     12.32 o 
   6 -11   3       37.05       34.13     10.43 o 
   7 -11   3       41.87       30.34      7.58 o 
   8 -11   3       75.09       87.22     17.06 o 
   9 -11   3        1.03       12.32     13.27 o 
  10 -11   3       12.65       18.01     18.01 o 
  11 -11   3       44.78       37.92     18.96 o 
  12 -11   3        0.01        0.95     16.12 o 
  13 -11   3       74.02       70.15     23.70 o 
 -15 -10   3        4.33        0.00     18.01 o 
 -14 -10   3      138.77      169.70     29.39 o 
 -13 -10   3        7.99        0.95     18.01 o 
 -12 -10   3       62.87       81.53     22.75 o 
 -11 -10   3       49.40       49.30     19.91 o 
 -10 -10   3      115.22       99.54     22.75 o 
  -9 -10   3       17.28       18.01     16.12 o 
  -8 -10   3      685.22      650.34     37.92 o 
  -7 -10   3       19.03       19.91     10.43 o 
  -6 -10   3       21.30       18.96      9.48 o 
  -5 -10   3       52.23       53.09     11.38 o 
  -4 -10   3        0.31        9.48     18.96 o 
  -3 -10   3       54.81       58.78     10.43 o 
  -2 -10   3       12.17        5.69      5.69 o 
  -1 -10   3       43.35       29.39      7.58 o 
   0 -10   3       48.10       47.40      6.64 o 
   1 -10   3       39.23       49.30      6.64 o 
   2 -10   3      200.84      182.97     10.43 o 
   3 -10   3       14.34       14.22      4.74 o 
   4 -10   3       77.97       71.10      7.58 o 
   5 -10   3      425.34      411.44     16.12 o 
   6 -10   3      557.72      546.06     18.96 o 
   7 -10   3       17.68       10.43      4.74 o 
   8 -10   3       26.87       28.44     11.38 o 
   9 -10   3      445.34      475.91     41.71 o 
  10 -10   3       19.55       16.12     15.17 o 
  11 -10   3        9.77        0.00     14.22 o 
  12 -10   3      205.63      211.41     34.13 o 
  13 -10   3        3.65        0.95     18.01 o 
 -15  -9   3        3.91        0.00     17.06 o 
 -14  -9   3        2.06        0.00     16.12 o 
 -13  -9   3       10.19       13.27     18.96 o 
 -12  -9   3      235.51      264.50     32.23 o 
 -11  -9   3        2.18        0.00     13.27 o 
 -10  -9   3      112.06       65.41     18.96 o 
  -9  -9   3      532.64      573.55     39.82 o 
  -8  -9   3      234.22      272.08     22.75 o 
  -7  -9   3      228.15      200.03     18.01 o 
  -6  -9   3      521.36      461.69     23.70 o 
  -5  -9   3        2.80       16.12     12.32 o 
  -4  -9   3       42.99       58.78      9.48 o 
  -3  -9   3      570.51      536.58     49.30 o 
  -2  -9   3      392.79      408.60     18.96 o 
  -1  -9   3      215.89      187.71     12.32 o 
   0  -9   3     4196.37     4000.66     93.85 o 
   1  -9   3      187.33      180.12      9.48 o 
   2  -9   3        0.23       10.43      4.74 o 
   3  -9   3      535.37      565.02     17.06 o 
   4  -9   3      987.50      838.05     23.70 o 
   5  -9   3      469.22      409.55     17.06 o 
   6  -9   3       15.84       18.96     10.43 o 
   7  -9   3       41.14       28.44      5.69 o 
   8  -9   3        6.87        0.95      4.74 o 
   9  -9   3        2.66        7.58      5.69 o 
  10  -9   3     1256.30     1356.62     72.05 o 
  11  -9   3       18.76       23.70     17.06 o 
  12  -9   3       19.98       17.06     18.01 o 
  13  -9   3      337.61      365.94     41.71 o 
  14  -9   3       28.61       31.28     22.75 o 
 -16  -8   3       37.16       30.34     20.86 o 
 -15  -8   3       31.24       59.73     21.80 o 
 -14  -8   3      222.37      287.25     36.02 o 
 -13  -8   3      159.25      176.33     28.44 o 
 -12  -8   3       40.89        7.58     15.17 o 
 -11  -8   3      524.85      466.43     37.92 o 
 -10  -8   3        8.02       10.43     13.27 o 
  -9  -8   3      148.38      126.09     22.75 o 
  -8  -8   3       23.04       13.27     11.38 o 
  -7  -8   3      215.58      244.59     18.96 o 
  -6  -8   3      751.78      765.05     30.34 o 
  -5  -8   3      164.04      136.52     18.01 o 
  -4  -8   3      280.19      255.02     16.12 o 
  -3  -8   3        2.59        7.58      4.74 o 
  -2  -8   3      777.51      786.86     28.44 o 
  -1  -8   3      995.38      950.87     23.70 o 
   0  -8   3      249.28      209.51      9.48 o 
   1  -8   3       57.15       48.35      5.69 o 
   2  -8   3      123.80      146.00      9.48 o 
   3  -8   3      562.78      549.85     17.06 o 
   4  -8   3        5.41        2.84      3.79 o 
   5  -8   3      188.94      176.33     13.27 o 
   6  -8   3      546.89      385.85     75.84 o 
   7  -8   3      442.61      401.96     15.17 o 
   8  -8   3      181.30      204.77     11.38 o 
   9  -8   3        6.80       11.38      6.64 o 
  10  -8   3        2.80       30.34     15.17 o 
  11  -8   3       22.56       49.30     18.96 o 
  12  -8   3       67.02       72.05     19.91 o 
  13  -8   3      110.11       93.85     25.60 o 
  14  -8   3       29.12       19.91     20.86 o 
  15  -8   3       35.72       43.61     23.70 o 
 -16  -7   3       73.69       71.10     21.80 o 
 -15  -7   3       27.47       29.39     18.96 o 
 -14  -7   3        0.27        0.00     14.22 o 
 -13  -7   3        1.87        3.79     13.27 o 
 -12  -7   3      146.23      149.79     25.60 o 
 -11  -7   3      173.26      148.84     23.70 o 
 -10  -7   3       40.95       39.82     16.12 o 
  -9  -7   3      107.07       72.05     17.06 o 
  -8  -7   3      800.40      762.21     56.88 o 
  -7  -7   3      563.51      607.68     25.60 o 
  -6  -7   3        1.25        0.95      4.74 o 
  -5  -7   3      201.40      230.37     14.22 o 
  -4  -7   3      390.89      456.00     18.96 o 
  -3  -7   3     1193.95     1138.58     36.02 o 
  -2  -7   3       61.84       43.61      7.58 o 
  -1  -7   3       27.55       35.08      5.69 o 
   0  -7   3      768.21      914.84     22.75 o 
   1  -7   3     1117.80     1034.29     34.13 o 
   2  -7   3      703.54      705.33     18.01 o 
   3  -7   3      164.17      173.49     26.54 o 
   4  -7   3        0.70        0.00      2.84 o 
   5  -7   3      210.35      183.92      8.53 o 
   6  -7   3      124.97      120.40      7.58 o 
   7  -7   3      616.81      567.87     18.01 o 
   8  -7   3      738.51      689.21     20.86 o 
   9  -7   3      336.76      322.33     14.22 o 
  10  -7   3      126.23      127.98     28.44 o 
  11  -7   3       42.78       18.01     17.06 o 
  12  -7   3       17.39       28.44     17.06 o 
  13  -7   3       19.51       13.27     18.01 o 
  14  -7   3       60.21       66.36     23.70 o 
  15  -7   3      128.97      145.05     30.34 o 
  16  -7   3      348.25      472.12     52.14 o 
 -17  -6   3       99.06       54.04     23.70 o 
 -16  -6   3       26.51       15.17     18.01 o 
 -15  -6   3        3.73        0.00     15.17 o 
 -14  -6   3       21.60       10.43     16.12 o 
 -13  -6   3       13.23        8.53     13.27 o 
 -12  -6   3        7.20       13.27     14.22 o 
 -11  -6   3     1156.52     1100.65     57.83 o 
 -10  -6   3      426.56      468.32     33.18 o 
  -9  -6   3      241.67      225.63     24.65 o 
  -8  -6   3      741.97      815.30     21.80 o 
  -7  -6   3      272.66      250.28      9.48 o 
  -6  -6   3      140.81      128.93     11.38 o 
  -5  -6   3      248.45      281.56     16.12 o 
  -4  -6   3        4.66       13.27     10.43 o 
  -3  -6   3     3868.25     4311.61    109.97 o 
  -2  -6   3      500.42      529.00     32.23 o 
  -1  -6   3     6248.49     7113.02    145.05 o 
   0  -6   3      233.83      159.27      7.58 o 
   1  -6   3        0.39        1.90      2.84 o 
   2  -6   3     1448.47     1451.42     38.87 o 
   3  -6   3       23.78       35.08      7.58 o 
   4  -6   3        0.10       13.27      4.74 o 
   5  -6   3     1805.11     1715.92     38.87 o 
   6  -6   3      441.45      538.48     18.01 o 
   7  -6   3      117.37      138.41      8.53 o 
   8  -6   3      238.06      204.77     10.43 o 
   9  -6   3      114.85      113.76      8.53 o 
  10  -6   3      125.74      131.78      8.53 o 
  11  -6   3      429.16      494.87     28.44 o 
  12  -6   3       43.69       55.93     19.91 o 
  13  -6   3       65.12       54.99     18.96 o 
  14  -6   3      149.48      233.21     34.13 o 
  15  -6   3        2.17        0.95     17.06 o 
  16  -6   3       12.99        6.64     19.91 o 
 -17  -5   3      153.12      142.20     28.44 o 
 -16  -5   3      496.54      437.04     42.66 o 
 -15  -5   3      188.90      178.23     26.54 o 
 -14  -5   3      290.68      312.85     34.13 o 
 -13  -5   3      133.16      165.90     24.65 o 
 -12  -5   3      799.64      779.27     46.45 o 
 -11  -5   3      123.37      121.35     20.86 o 
 -10  -5   3       27.00       33.18      6.64 o 
  -9  -5   3       26.18       31.28      6.64 o 
  -8  -5   3     1252.58     1288.36     36.97 o 
  -7  -5   3        1.88        2.84      2.84 o 
  -6  -5   3     1609.70     1605.95     34.13 o 
  -5  -5   3     1975.06     2101.77     58.78 o 
  -4  -5   3       11.64       10.43      4.74 o 
  -3  -5   3      854.57      902.52     25.60 o 
  -2  -5   3     2220.38     2259.14     67.31 o 
  -1  -5   3       13.65       24.65      1.90 o 
   0  -5   3     3565.61     4080.29     86.27 o 
   1  -5   3      150.94      120.40      6.64 o 
   2  -5   3      467.44      556.49     21.80 o 
   3  -5   3      732.14      575.45     14.22 o 
   4  -5   3      623.03      587.77     16.12 o 
   5  -5   3     1701.64     1654.30     36.02 o 
   6  -5   3     1056.20     1004.90     25.60 o 
   7  -5   3        9.35        4.74      3.79 o 
   8  -5   3      480.42      449.36     21.80 o 
   9  -5   3        7.81        4.74      4.74 o 
  10  -5   3       61.38       63.52      6.64 o 
  11  -5   3       26.92       60.67      8.53 o 
  12  -5   3      106.78      116.61     12.32 o 
  13  -5   3       71.86       73.95     20.86 o 
  14  -5   3       10.85        0.00     14.22 o 
  15  -5   3        4.59        5.69     19.91 o 
  16  -5   3       33.98       58.78     25.60 o 
 -17  -4   3       38.44       32.23     19.91 o 
 -16  -4   3       10.81       16.12     17.06 o 
 -15  -4   3      165.55      177.28     28.44 o 
 -14  -4   3        0.05        9.48     14.22 o 
 -13  -4   3       33.10       31.28     15.17 o 
 -12  -4   3        1.03        0.00      5.69 o 
 -11  -4   3       58.58       73.00      9.48 o 
 -10  -4   3       12.82        2.84      5.69 o 
  -9  -4   3      351.60      294.84     15.17 o 
  -8  -4   3        7.38        7.58      3.79 o 
  -7  -4   3      114.95       90.06      6.64 o 
  -6  -4   3      140.05      138.41      6.64 o 
  -5  -4   3      221.86      211.41      7.58 o 
  -4  -4   3     2399.80     2369.11     66.36 o 
  -3  -4   3     2201.19     2097.97     54.99 o 
  -2  -4   3      419.47      285.35     12.32 o 
  -1  -4   3       27.64       53.09      7.58 o 
   0  -4   3     1023.57      871.23     21.80 o 
   1  -4   3       39.23       80.58      9.48 o 
   2  -4   3     1120.60     1218.21     25.60 o 
   3  -4   3     8787.66     9308.64    189.60 o 
   4  -4   3      486.07      455.05     12.32 o 
   5  -4   3      697.34      569.76     15.17 o 
   6  -4   3      124.25      108.07      8.53 o 
   7  -4   3     2150.48     2048.68     45.51 o 
   8  -4   3       56.80       73.95      5.69 o 
   9  -4   3      210.79      190.55     12.32 o 
  10  -4   3      194.46      231.32     10.43 o 
  11  -4   3      463.51      475.91     16.12 o 
  12  -4   3        4.67        3.79      5.69 o 
  13  -4   3      564.04      541.32     42.66 o 
  14  -4   3        1.51        0.00     14.22 o 
  15  -4   3      108.65      193.40     31.28 o 
  16  -4   3       59.71       59.73     24.65 o 
  17  -4   3      117.07      154.53     32.23 o 
 -17  -3   3        3.64        0.00     16.12 o 
 -16  -3   3       41.45       37.92     19.91 o 
 -15  -3   3        4.98       27.49     15.17 o 
 -14  -3   3       27.47       33.18     10.43 o 
 -13  -3   3      127.87      144.10     32.23 o 
 -12  -3   3        5.70        0.00      9.48 o 
 -11  -3   3        6.63        8.53      6.64 o 
 -10  -3   3      483.44      438.93     23.70 o 
  -9  -3   3      123.49      110.92      9.48 o 
  -8  -3   3     2760.44     2701.86     73.00 o 
  -7  -3   3      104.42       54.04      9.48 o 
  -6  -3   3      257.29      263.55      8.53 o 
  -5  -3   3     1941.48     2244.92     50.25 o 
  -4  -3   3      270.70      238.90      7.58 o 
  -3  -3   3      892.41      891.14     26.54 o 
  -2  -3   3     3819.78     4014.88    102.39 o 
  -1  -3   3      554.65      527.10     14.22 o 
   0  -3   3     3702.25     3607.23     76.79 o 
   1  -3   3       32.09       26.54      2.84 o 
   2  -3   3     5776.71     6233.25    123.24 o 
   3  -3   3     2437.26     2242.07     45.51 o 
   4  -3   3       68.72      104.28      4.74 o 
   5  -3   3     2002.34     2035.40     42.66 o 
   6  -3   3      457.90      443.67     13.27 o 
   7  -3   3     3326.16     3558.88     74.89 o 
   8  -3   3     1363.28     1325.34     31.28 o 
   9  -3   3      136.06      134.62      7.58 o 
  10  -3   3      466.38      480.65     34.13 o 
  11  -3   3       53.52       78.69     12.32 o 
  12  -3   3      245.40      247.43     30.34 o 
  13  -3   3        3.06       15.17      6.64 o 
  14  -3   3      204.38      224.68     31.28 o 
  15  -3   3        0.01        9.48     16.12 o 
  16  -3   3       11.51        0.00     17.06 o 
  17  -3   3       80.35      120.40     29.39 o 
 -17  -2   3       25.71       11.38     16.12 o 
 -16  -2   3      150.78      156.42     28.44 o 
 -15  -2   3      125.71      142.20     16.12 o 
 -14  -2   3      346.31      334.65     20.86 o 
 -13  -2   3      228.98      208.57     25.60 o 
 -12  -2   3       33.29       19.91     17.06 o 
 -11  -2   3      417.76      401.96     19.91 o 
 -10  -2   3       61.79       53.09      8.53 o 
  -9  -2   3      207.77      181.07     11.38 o 
  -8  -2   3      371.46      368.78     17.06 o 
  -7  -2   3      534.69      573.55     28.44 o 
  -6  -2   3     1524.25     1613.53     86.27 o 
  -5  -2   3       52.19       37.92      3.79 o 
  -4  -2   3      226.67      209.51      6.64 o 
  -3  -2   3     2717.74     3032.72     76.79 o 
  -2  -2   3        5.79       11.38      1.90 o 
  -1  -2   3      493.71      663.62     26.54 o 
   0  -2   3       64.89       90.06      2.84 o 
   1  -2   3       57.35       30.34      5.69 o 
   2  -2   3     1065.02     1040.93     19.91 o 
   3  -2   3      103.95       92.91      7.58 o 
   4  -2   3       11.70        8.53      1.90 o 
   5  -2   3     1251.87     1020.07     24.65 o 
   6  -2   3        7.83       20.86      4.74 o 
   7  -2   3       62.86      100.49     11.38 o 
   8  -2   3      961.46     1156.59     28.44 o 
   9  -2   3     1013.76     1058.94     26.54 o 
  10  -2   3      208.41      200.98     10.43 o 
  11  -2   3      809.73      687.32     20.86 o 
  12  -2   3       40.46       38.87      8.53 o 
  13  -2   3      348.04      401.01     19.91 o 
  14  -2   3      101.58       72.05     11.38 o 
  15  -2   3       47.29       47.40     18.01 o 
  16  -2   3        0.45        1.90     16.12 o 
  17  -2   3       15.12       35.08     22.75 o 
 -17  -1   3        3.37       10.43     18.01 o 
 -16  -1   3       49.68       52.14     14.22 o 
 -15  -1   3        0.23        0.95      8.53 o 
 -14  -1   3       29.97       18.96      9.48 o 
 -13  -1   3       57.78       61.62     11.38 o 
 -12  -1   3      124.59      108.07     11.38 o 
 -11  -1   3      280.68      273.03     19.91 o 
 -10  -1   3       67.15       77.74      8.53 o 
  -9  -1   3       62.08       73.00     10.43 o 
  -8  -1   3      668.55      646.55     23.70 o 
  -7  -1   3      726.94      665.51     26.54 o 
  -6  -1   3      606.78      617.16     16.12 o 
  -5  -1   3     2057.09     2626.97     55.93 o 
  -4  -1   3     2380.50     2805.20     77.74 o 
  -3  -1   3      552.29      553.65     33.18 o 
  -2  -1   3     5603.29     5614.19    115.66 o 
  -1  -1   3      848.07      745.15     42.66 o 
   0  -1   3     3331.70     3293.43    109.02 o 
   1  -1   3     5903.24     6836.19    122.29 o 
   2  -1   3     7214.17     8125.50    237.01 o 
   3  -1   3       74.12      156.42      6.64 o 
   4  -1   3     2944.34     3455.54     79.63 o 
   5  -1   3     7302.69     8158.68    202.88 o 
   6  -1   3     2748.79     2856.39     58.78 o 
   7  -1   3      101.51       61.62      5.69 o 
   8  -1   3     3144.55     3421.41     69.21 o 
   9  -1   3       36.99       54.04      8.53 o 
  10  -1   3      168.89      163.06      8.53 o 
  11  -1   3      386.58      374.47     14.22 o 
  12  -1   3      369.85      354.56     18.01 o 
  13  -1   3      133.62      155.48     22.75 o 
  14  -1   3      593.99      571.66     42.66 o 
  15  -1   3        7.19        0.00     13.27 o 
  16  -1   3      689.93      766.95     51.19 o 
  17  -1   3      179.84      180.12     30.34 o 
  18  -1   3        3.04       11.38     20.86 o 
 -17   0   3        8.96        0.95     11.38 o 
 -16   0   3      159.03      142.20     18.01 o 
 -15   0   3      156.06      164.96     16.12 o 
 -14   0   3      207.27      182.97     18.01 o 
 -13   0   3      329.23      338.44     29.39 o 
 -12   0   3        2.36        8.53      9.48 o 
 -11   0   3     3059.96     2777.71     78.69 o 
 -10   0   3     1010.83      940.44     32.23 o 
  -9   0   3     1888.94     2003.17     57.83 o 
  -8   0   3     3670.60     3673.59    102.39 o 
  -7   0   3     3401.09     3933.35     92.91 o 
  -6   0   3      484.40      503.40     17.06 o 
  -5   0   3      153.75      183.92      5.69 o 
  -4   0   3     2307.40     2502.78     54.04 o 
  -3   0   3    27533.72    31571.05    554.59 o 
  -1   0   3     1485.61      957.50     11.38 o 
   0   0   3      471.92      551.75     53.09 o 
   1   0   3    11037.87    13517.86    430.40 o 
   2   0   3      758.32      530.89    111.87 o 
   3   0   3    32638.24    42117.81   1232.43 o 
   4   0   3     4455.81     5132.60    143.15 o 
   5   0   3       16.94        2.84      4.74 o 
   6   0   3    10277.51    11115.57    280.61 o 
   7   0   3      256.08      263.55     10.43 o 
   8   0   3        7.45       10.43      5.69 o 
   9   0   3      934.54      952.76     30.34 o 
  10   0   3       74.77       56.88     13.27 o 
  11   0   3     1387.11     1331.02     41.71 o 
  12   0   3       27.68       18.96      5.69 o 
  13   0   3      107.47      136.52     12.32 o 
  14   0   3      207.25      200.03     17.06 o 
  15   0   3       22.52       11.38     23.70 o 
  16   0   3       68.09      137.46     26.54 o 
  17   0   3        1.35       19.91     19.91 o 
  18   0   3       59.72       71.10     27.49 o 
 -17   1   3       61.12       77.74     15.17 o 
 -16   1   3      414.72      415.23     38.87 o 
 -15   1   3       67.64       58.78     18.01 o 
 -14   1   3       28.83       30.34      9.48 o 
 -13   1   3      599.24      563.13     26.54 o 
 -12   1   3       38.67       41.71     10.43 o 
 -11   1   3      209.99      224.68     16.12 o 
 -10   1   3     1366.88     1325.34     44.56 o 
  -9   1   3      540.63      577.35     21.80 o 
  -8   1   3     1755.96     1759.53     61.62 o 
  -7   1   3      967.48      880.71     26.54 o 
  -6   1   3     2036.65     2141.58     54.99 o 
  -5   1   3     5610.48     6788.79    134.62 o 
  -4   1   3        0.18        7.58      2.84 o 
  -3   1   3     3614.05     4024.36     78.69 o 
  -2   1   3       82.45       98.59      8.53 o 
   1   1   3      228.63      109.97      1.90 o 
   2   1   3     7754.00     8315.11    104.28 o 
   3   1   3    15824.64    19094.13    639.92 o 
   4   1   3     2077.99     1985.16     23.70 o 
   5   1   3     1635.17     1483.66     58.78 o 
   6   1   3     3226.39     3363.58     73.00 o 
   7   1   3     2102.12     2202.26     62.57 o 
   8   1   3      911.14      876.92     38.87 o 
   9   1   3       96.26       94.80     11.38 o 
  10   1   3       41.04       34.13      4.74 o 
  11   1   3        2.19        0.00      3.79 o 
  12   1   3       81.09       80.58      7.58 o 
  13   1   3      135.55      168.75     11.38 o 
  14   1   3      155.18      202.88     16.12 o 
  15   1   3        8.54        5.69      9.48 o 
  16   1   3       24.65       24.65     11.38 o 
  17   1   3        3.87        0.95     17.06 o 
  18   1   3        2.97        0.95     18.96 o 
 -17   2   3       14.52       25.60     13.27 o 
 -16   2   3       78.77       80.58     14.22 o 
 -15   2   3        8.72       11.38     10.43 o 
 -14   2   3       94.64       97.65     13.27 o 
 -13   2   3        2.74        2.84     15.17 o 
 -12   2   3      602.22      493.92     36.97 o 
 -11   2   3      305.90      299.58     23.70 o 
 -10   2   3        1.08        0.00      5.69 o 
  -9   2   3        0.09        2.84      4.74 o 
  -8   2   3        0.31        3.79      4.74 o 
  -7   2   3      165.98      194.34     13.27 o 
  -6   2   3     1030.80     1038.08     33.18 o 
  -5   2   3       14.61       71.10      6.64 o 
  -4   2   3     1236.61     1054.20     30.34 o 
  -3   2   3      397.23      370.68      9.48 o 
  -2   2   3     2192.88     2240.18     46.45 o 
  -1   2   3    13529.08    14148.29    461.69 o 
   0   2   3      901.43      864.60     32.23 o 
   1   2   3     1283.78     1215.37     64.47 o 
   2   2   3    11372.40    14017.47    474.01 o 
   3   2   3    21634.06    25655.39    928.11 o 
   7   2   3       94.31      118.50     10.43 o 
   8   2   3      605.87      608.63     20.86 o 
   9   2   3     5570.85     5818.02    144.10 o 
  10   2   3       13.65       21.80     12.32 o 
  11   2   3     1972.30     1837.27     43.61 o 
  12   2   3       11.52       16.12      7.58 o 
  13   2   3      167.67      181.07     13.27 o 
  14   2   3       19.70       15.17      8.53 o 
  15   2   3       17.00        8.53      9.48 o 
  16   2   3        8.49        0.00      9.48 o 
  17   2   3      304.45      419.03     42.66 o 
  18   2   3        1.52        9.48     18.96 o 
 -17   3   3        0.14        0.00     12.32 o 
 -16   3   3       57.07       45.51     12.32 o 
 -15   3   3       63.16       92.91     13.27 o 
 -14   3   3        0.97        0.95     13.27 o 
 -13   3   3        0.13        4.74      8.53 o 
 -12   3   3      291.73      312.85     20.86 o 
 -11   3   3       68.54       80.58     11.38 o 
 -10   3   3     2070.20     1843.90    134.62 o 
  -9   3   3       70.58       58.78      7.58 o 
  -8   3   3     2035.83     2099.87     59.73 o 
  -7   3   3      120.48      155.48     11.38 o 
  -6   3   3       19.08       24.65      5.69 o 
  -5   3   3     1129.22     1176.50     31.28 o 
  -4   3   3      239.38      276.82     14.22 o 
  -3   3   3        2.42        0.95      4.74 o 
  -2   3   3      148.72      182.02     22.75 o 
  -1   3   3      385.04      379.21     44.56 o 
   0   3   3    37195.68    46570.67   1819.26 o 
   1   3   3        0.37        5.69      9.48 o 
   2   3   3      629.53      684.47     28.44 o 
   3   3   3     6273.86     7392.68    243.64 o 
   4   3   3      281.25      201.93     10.43 o 
   5   3   3        3.95        6.64      2.84 o 
   6   3   3       19.88       20.86      8.53 o 
   7   3   3     2111.07     2305.59     86.27 o 
   8   3   3      364.61      296.73     20.86 o 
   9   3   3        8.80        0.95      6.64 o 
  10   3   3      498.11      465.48     27.49 o 
  11   3   3        0.63        0.00      7.58 o 
  12   3   3      622.41      556.49     28.44 o 
  13   3   3      194.08      226.58     13.27 o 
  14   3   3        4.69       15.17      5.69 o 
  15   3   3       14.42        3.79      8.53 o 
  16   3   3       45.02       30.34     11.38 o 
  17   3   3       33.02       46.45     14.22 o 
  18   3   3        3.00        4.74     18.96 o 
 -17   4   3        0.00        0.00     15.17 o 
 -16   4   3      125.20      126.09     18.96 o 
 -15   4   3      304.89      306.21     22.75 o 
 -14   4   3       84.50       74.89     13.27 o 
 -13   4   3      148.31      180.12     17.06 o 
 -12   4   3        2.15        0.00      6.64 o 
 -11   4   3      180.64      158.32     14.22 o 
 -10   4   3     2020.33     1859.07     54.99 o 
  -9   4   3        2.40        4.74      4.74 o 
  -8   4   3      377.14      387.74     25.60 o 
  -7   4   3      965.70      929.06     30.34 o 
  -6   4   3     3145.94     3744.69     99.54 o 
  -5   4   3     2539.95     2608.96     72.05 o 
  -4   4   3      609.66      729.03     24.65 o 
  -3   4   3      254.55      248.38     19.91 o 
  -2   4   3       89.96      125.14      8.53 o 
  -1   4   3       55.49       36.02      3.79 o 
   0   4   3     8435.00     9113.34    423.77 o 
   1   4   3     1119.31     1037.14     10.43 o 
   2   4   3      290.07      260.71      4.74 o 
   3   4   3      880.77      738.51     37.92 o 
   4   4   3       52.49       83.43     10.43 o 
   5   4   3     3201.55     3556.03    114.71 o 
   6   4   3        0.99        0.95      5.69 o 
   7   4   3       11.08        3.79      4.74 o 
   8   4   3     1706.28     1701.70     68.26 o 
   9   4   3      957.81      985.94     44.56 o 
  10   4   3       60.04       56.88     10.43 o 
  11   4   3      104.33      101.44     15.17 o 
  12   4   3       79.44       69.21     14.22 o 
  13   4   3        2.47        0.95      7.58 o 
  14   4   3      276.92      278.72     17.06 o 
  15   4   3      220.82      200.03     18.01 o 
  16   4   3       24.89       17.06     11.38 o 
  17   4   3       90.77       71.10     15.17 o 
  18   4   3       25.63       38.87     21.80 o 
 -17   5   3        4.05        2.84     13.27 o 
 -16   5   3       10.24       28.44     13.27 o 
 -15   5   3       83.48       77.74     16.12 o 
 -14   5   3       12.20       18.96      9.48 o 
 -13   5   3      462.93      435.14     24.65 o 
 -12   5   3        7.64        0.00      7.58 o 
 -11   5   3      243.56      211.41     17.06 o 
 -10   5   3        5.98        0.00     16.12 o 
  -9   5   3        1.74        0.95      5.69 o 
  -8   5   3      958.35      954.66     52.14 o 
  -7   5   3      366.69      369.73     17.06 o 
  -6   5   3      904.02      883.56     54.99 o 
  -5   5   3      357.32      491.08     22.75 o 
  -3   5   3     1636.99     1656.20     64.47 o 
  -2   5   3    11142.59    12191.57    282.51 o 
  -1   5   3      411.75      514.78     17.06 o 
   0   5   3     4106.98     4749.59    159.27 o 
   1   5   3     2730.38     3143.64     91.96 o 
   2   5   3      420.74      416.18     34.13 o 
   3   5   3     9349.95     9148.42    286.30 o 
   4   5   3     8937.69    10491.77    358.35 o 
   5   5   3      374.94      449.36     21.80 o 
   6   5   3      294.35      247.43     18.01 o 
   7   5   3      261.87      356.46     20.86 o 
   8   5   3      681.98      587.77     30.34 o 
   9   5   3       54.85       70.15     13.27 o 
  10   5   3     1200.72     1242.86     59.73 o 
  11   5   3       48.64       50.25     14.22 o 
  12   5   3     1702.73     1728.25     76.79 o 
  13   5   3       99.94       92.91     12.32 o 
  14   5   3       48.94       59.73     11.38 o 
  15   5   3        6.88        5.69      8.53 o 
  16   5   3      333.36      300.52     23.70 o 
  17   5   3        0.31        0.00     14.22 o 
  18   5   3       37.94       56.88     16.12 o 
 -16   6   3       23.33       18.96     13.27 o 
 -15   6   3       72.17       89.11     23.70 o 
 -14   6   3        0.04        5.69      9.48 o 
 -13   6   3      484.88      423.77     49.30 o 
 -12   6   3        4.29        8.53      7.58 o 
 -11   6   3      350.11      370.68     21.80 o 
 -10   6   3      251.60      214.25     17.06 o 
  -9   6   3      198.74      181.07     15.17 o 
  -8   6   3      297.54      277.77     16.12 o 
  -7   6   3     2386.63     2291.37     64.47 o 
  -6   6   3      386.41      403.86     21.80 o 
  -5   6   3      299.22      286.30     15.17 o 
  -4   6   3      933.17     1082.64     36.97 o 
  -3   6   3      227.16      197.19     14.22 o 
  -2   6   3     4974.00     5418.90    120.40 o 
  -1   6   3       10.34        5.69      4.74 o 
   0   6   3     1213.61     1136.68     39.82 o 
   1   6   3     4465.09     4340.05    164.01 o 
   2   6   3      104.88       61.62      9.48 o 
   3   6   3     4798.16     4825.44    164.96 o 
   4   6   3      581.71      821.94     36.97 o 
   5   6   3     1212.76     1264.66     49.30 o 
   6   6   3      585.62      551.75     32.23 o 
   7   6   3      841.35      907.26     40.76 o 
   8   6   3      823.34      830.47     40.76 o 
   9   6   3      222.16      240.80     21.80 o 
  10   6   3      314.73      328.96     23.70 o 
  11   6   3      598.40      641.81     38.87 o 
  12   6   3      171.13      184.86     23.70 o 
  13   6   3       20.16       26.54     14.22 o 
  14   6   3       27.96       23.70     10.43 o 
  15   6   3        9.31        0.95      9.48 o 
  16   6   3        7.59        0.00     10.43 o 
  17   6   3        0.11        0.00     17.06 o 
 -16   7   3      139.69      171.59     21.80 o 
 -15   7   3       88.75      107.13     17.06 o 
 -14   7   3        0.73        4.74     18.96 o 
 -13   7   3       89.22      110.92     14.22 o 
 -12   7   3       47.06       54.04     11.38 o 
 -11   7   3      391.16      395.33     22.75 o 
 -10   7   3        3.83       14.22      8.53 o 
  -9   7   3      499.11      454.10     21.80 o 
  -8   7   3      116.47      117.55     16.12 o 
  -7   7   3      353.52      331.81     47.40 o 
  -6   7   3     2978.90     2919.91     80.58 o 
  -5   7   3        0.96        5.69      9.48 o 
  -3   7   3        2.36        0.95      3.79 o 
  -2   7   3        8.84        6.64      4.74 o 
  -1   7   3      255.00      329.91     26.54 o 
   0   7   3       56.78       96.70      8.53 o 
   1   7   3       15.07       36.02      8.53 o 
   2   7   3        1.59        0.00      5.69 o 
   3   7   3     1067.58      966.98     44.56 o 
   4   7   3      281.68      297.68     17.06 o 
   5   7   3      213.17      183.92     19.91 o 
   6   7   3       29.19       32.23      8.53 o 
   7   7   3      665.76      695.85     36.02 o 
   8   7   3     2984.73     3280.16    124.19 o 
   9   7   3      213.73      211.41     22.75 o 
  10   7   3       83.38       91.01     16.12 o 
  11   7   3      279.04      293.89     26.54 o 
  12   7   3      553.47      592.51     40.76 o 
  13   7   3        8.66        8.53     14.22 o 
  14   7   3      168.58      219.94     18.96 o 
  15   7   3        8.03       13.27     10.43 o 
  16   7   3        1.70        0.00     14.22 o 
  17   7   3       20.27       16.12     18.01 o 
 -15   8   3        1.55       10.43     12.32 o 
 -14   8   3        0.76       12.32     11.38 o 
 -13   8   3       11.89       13.27     10.43 o 
 -12   8   3        1.38        0.00      8.53 o 
 -11   8   3       16.07        7.58      8.53 o 
 -10   8   3        4.81        8.53      8.53 o 
  -9   8   3       17.76       18.01      8.53 o 
  -8   8   3      154.20      123.24     13.27 o 
  -7   8   3     2103.92     2069.53     60.67 o 
  -6   8   3      521.64      450.31     20.86 o 
  -5   8   3      147.40      164.96     12.32 o 
  -4   8   3      278.68      277.77     15.17 o 
  -3   8   3      302.47      419.97     18.01 o 
  -2   8   3      969.99      909.15     41.71 o 
  -1   8   3     4521.88     4669.01    166.85 o 
   0   8   3      349.37      444.62     24.65 o 
   1   8   3      106.72       87.22     13.27 o 
   2   8   3     5836.68     6221.87    233.21 o 
   3   8   3     2017.06     2174.76     92.91 o 
   4   8   3      742.90      708.17     34.13 o 
   5   8   3      177.01      232.27     19.91 o 
   6   8   3       96.55       99.54     13.27 o 
   7   8   3      121.00      115.66     17.06 o 
   8   8   3       19.62       18.96     10.43 o 
   9   8   3     3308.11     3264.99    128.93 o 
  10   8   3       14.80        9.48     11.38 o 
  11   8   3      114.65      138.41     23.70 o 
  12   8   3        4.41       22.75     15.17 o 
  13   8   3       27.58       37.92     15.17 o 
  14   8   3       58.43       57.83     18.01 o 
  15   8   3       78.98       68.26     20.86 o 
  16   8   3       12.90        0.00     15.17 o 
  17   8   3      159.15      178.23     29.39 o 
 -15   9   3        4.13        2.84     12.32 o 
 -14   9   3        0.37        0.00     10.43 o 
 -13   9   3        1.62        1.90      9.48 o 
 -12   9   3      432.48      396.27     60.67 o 
 -11   9   3        9.55       10.43     15.17 o 
 -10   9   3      975.60      966.98     36.02 o 
  -9   9   3        3.54       11.38     11.38 o 
  -8   9   3       18.64       15.17      7.58 o 
  -7   9   3      120.97      109.02     12.32 o 
  -6   9   3     1169.99     1036.19     36.02 o 
  -5   9   3       17.19        4.74      6.64 o 
  -4   9   3     2410.38     2197.52     61.62 o 
  -3   9   3      445.83      465.48     19.91 o 
  -2   9   3      913.99      927.17     42.66 o 
  -1   9   3       81.07       98.59     12.32 o 
   0   9   3       45.61       40.76     10.43 o 
   1   9   3       14.81       11.38      6.64 o 
   2   9   3       58.00       45.51     11.38 o 
   3   9   3      168.43      154.53     16.12 o 
   4   9   3      332.26      238.90     19.91 o 
   5   9   3        8.57        0.00      7.58 o 
   6   9   3      717.12      803.92     39.82 o 
   7   9   3       70.16       80.58     15.17 o 
   8   9   3       15.35       16.12     11.38 o 
   9   9   3        7.91        9.48     10.43 o 
  10   9   3      702.75      693.00     40.76 o 
  11   9   3       29.13        8.53     12.32 o 
  12   9   3       61.81       75.84     18.01 o 
  13   9   3       10.62        0.95     13.27 o 
  14   9   3       70.15      121.35     23.70 o 
  15   9   3       31.72       29.39     18.96 o 
  16   9   3        0.43        0.00     16.12 o 
 -14  10   3       19.09        1.90     11.38 o 
 -13  10   3       75.26      115.66     16.12 o 
 -12  10   3        6.83        4.74     10.43 o 
 -11  10   3       31.90       37.92     12.32 o 
 -10  10   3       84.28      101.44     15.17 o 
  -9  10   3      329.55      363.09     21.80 o 
  -8  10   3       31.48       23.70     18.01 o 
  -7  10   3        1.24        0.00      7.58 o 
  -6  10   3       20.41       18.96     16.12 o 
  -5  10   3       54.38       62.57     12.32 o 
  -4  10   3      154.78      114.71     13.27 o 
  -3  10   3      417.44      362.14     17.06 o 
  -2  10   3       13.74       24.65      9.48 o 
  -1  10   3       35.83       53.09     10.43 o 
   0  10   3        3.46        4.74      6.64 o 
   1  10   3     3533.96     3442.27    127.98 o 
   2  10   3       14.12        6.64      7.58 o 
   3  10   3       77.21       94.80     13.27 o 
   4  10   3      640.27      641.81     34.13 o 
   5  10   3      988.73     1102.55     54.04 o 
   6  10   3       27.56       27.49     11.38 o 
   7  10   3      105.16       82.48     16.12 o 
   8  10   3       22.26       34.13     12.32 o 
   9  10   3      489.26      533.74     36.02 o 
  10  10   3        2.69       18.96     13.27 o 
  11  10   3        4.45       19.91     14.22 o 
  12  10   3        2.93        0.00     12.32 o 
  13  10   3       97.67       80.58     19.91 o 
  14  10   3        7.28        0.00     15.17 o 
  15  10   3      358.97      449.36     41.71 o 
  16  10   3       41.37       52.14     24.65 o 
 -13  11   3        0.09       10.43     14.22 o 
 -12  11   3      100.84      122.29     16.12 o 
 -11  11   3       12.38       10.43     10.43 o 
 -10  11   3      177.95      171.59     17.06 o 
  -9  11   3        4.92        0.00      7.58 o 
  -8  11   3      117.53      111.87     14.22 o 
  -7  11   3        9.99        7.58      7.58 o 
  -6  11   3      147.86      149.79     15.17 o 
  -5  11   3       98.92      107.13     12.32 o 
  -4  11   3     2288.32     2319.81     69.21 o 
  -3  11   3      419.55      426.61     28.44 o 
  -2  11   3     1754.09     1647.66     72.05 o 
  -1  11   3       28.49       37.92     12.32 o 
   0  11   3      136.50      102.39     16.12 o 
   1  11   3       35.19       32.23     12.32 o 
   2  11   3     2359.98     2468.65     96.70 o 
   3  11   3       34.23       55.93     14.22 o 
   4  11   3     2401.70     2432.63     97.65 o 
   5  11   3      343.55      283.46     25.60 o 
   6  11   3     1089.93     1031.45     53.09 o 
   7  11   3        0.55        0.00     10.43 o 
   8  11   3        1.36       18.01     12.32 o 
   9  11   3        7.56       18.01     13.27 o 
  10  11   3      635.41      687.32     43.61 o 
  11  11   3       36.27       44.56     16.12 o 
  12  11   3      361.83      394.38     35.08 o 
  13  11   3       13.12        0.00     15.17 o 
  14  11   3      223.09      275.87     34.13 o 
  15  11   3       19.06       18.96     20.86 o 
 -13  12   3       33.26       17.06     12.32 o 
 -12  12   3        7.40        4.74     11.38 o 
 -11  12   3        3.18        0.00     11.38 o 
 -10  12   3        5.06        0.00      9.48 o 
  -9  12   3      255.67      246.49     20.86 o 
  -8  12   3       22.32       14.22     12.32 o 
  -7  12   3      792.15      690.16     29.39 o 
  -6  12   3       17.58       21.80      9.48 o 
  -5  12   3       43.69       40.76      9.48 o 
  -4  12   3      360.80      364.99     20.86 o 
  -3  12   3      490.21      469.27     31.28 o 
  -2  12   3       35.26       30.34     12.32 o 
  -1  12   3     1131.36     1047.57     50.25 o 
   0  12   3       18.07       12.32     11.38 o 
   1  12   3     1698.85     1680.84     73.00 o 
   2  12   3       91.27      109.97     17.06 o 
   3  12   3        9.70       20.86     11.38 o 
   4  12   3        0.63        7.58     10.43 o 
   5  12   3      609.03      670.25     41.71 o 
   6  12   3        7.13       10.43     12.32 o 
   7  12   3      652.34      706.28     42.66 o 
   8  12   3      423.94      423.77     34.13 o 
   9  12   3       59.79       49.30     16.12 o 
  10  12   3       30.83       32.23     16.12 o 
  11  12   3       82.30      106.18     21.80 o 
  12  12   3        4.49        9.48     16.12 o 
  13  12   3        0.04        0.00     16.12 o 
  14  12   3       29.33       19.91     19.91 o 
  15  12   3       25.06       38.87     23.70 o 
 -12  13   3       99.29      129.88     18.96 o 
 -11  13   3        2.90        0.00     10.43 o 
 -10  13   3        2.60        9.48     11.38 o 
  -9  13   3        9.64       20.86     10.43 o 
  -8  13   3       53.03       36.97     11.38 o 
  -7  13   3        0.84        7.58      9.48 o 
  -6  13   3       74.02       65.41     12.32 o 
  -5  13   3      149.38      150.74     15.17 o 
  -4  13   3       81.39       73.95     16.12 o 
  -3  13   3        1.44        0.00     10.43 o 
  -2  13   3       74.80       87.22     17.06 o 
  -1  13   3      707.98      790.65     42.66 o 
   0  13   3       85.73       75.84     15.17 o 
   1  13   3        7.66        7.58     10.43 o 
   2  13   3       74.28       71.10     16.12 o 
   3  13   3      212.60      216.15     23.70 o 
   4  13   3      171.89      160.22     22.75 o 
   5  13   3        8.96        2.84     11.38 o 
   6  13   3        0.60        0.00     12.32 o 
   7  13   3        2.78        4.74     12.32 o 
   8  13   3        0.26        0.00     12.32 o 
   9  13   3        3.58       12.32     14.22 o 
  10  13   3      167.04      135.57     25.60 o 
  11  13   3        2.54        0.95     14.22 o 
  12  13   3       38.71       51.19     19.91 o 
  13  13   3       21.80       36.02     21.80 o 
  14  13   3        3.26        0.00     18.96 o 
 -11  14   3        0.44        9.48     12.32 o 
 -10  14   3        2.81        0.00     10.43 o 
  -9  14   3      111.07      109.02     16.12 o 
  -8  14   3       16.95        2.84     32.23 o 
  -7  14   3      122.20      147.89     16.12 o 
  -6  14   3        2.78        0.95      9.48 o 
  -5  14   3       16.29       41.71     14.22 o 
  -4  14   3        0.05        8.53     13.27 o 
  -3  14   3       68.64       68.26     15.17 o 
  -2  14   3       51.07       36.97     15.17 o 
  -1  14   3      245.88      279.67     27.49 o 
   0  14   3       32.04       36.97     15.17 o 
   1  14   3      140.30      117.55     19.91 o 
   2  14   3       21.00        2.84     11.38 o 
   3  14   3        7.56        4.74     12.32 o 
   4  14   3       35.53       43.61     16.12 o 
   5  14   3       47.05       79.63     17.06 o 
   6  14   3       30.51       36.97     16.12 o 
   7  14   3      191.69      183.92     25.60 o 
   8  14   3      149.74      171.59     26.54 o 
   9  14   3       84.13      100.49     23.70 o 
  10  14   3       22.72       29.39     16.12 o 
  11  14   3        3.41        0.00     16.12 o 
  12  14   3       13.25       18.01     20.86 o 
  13  14   3       34.61       28.44     22.75 o 
  -9  15   3       12.68       19.91     12.32 o 
  -8  15   3        6.16        1.90     11.38 o 
  -7  15   3        1.14        0.00     10.43 o 
  -6  15   3      232.64      244.59     27.49 o 
  -5  15   3        8.84        9.48     14.22 o 
  -4  15   3      104.51       89.11     18.96 o 
  -3  15   3      202.25      195.29     24.65 o 
  -2  15   3        0.02        0.00     11.38 o 
  -1  15   3        1.37        0.00     12.32 o 
   0  15   3        1.32        0.00     11.38 o 
   1  15   3      143.77      108.07     19.91 o 
   2  15   3      255.58      227.53     26.54 o 
   3  15   3       13.07       27.49     14.22 o 
   4  15   3      161.67      149.79     22.75 o 
   5  15   3       55.46       72.05     19.91 o 
   6  15   3       61.00       54.04     18.01 o 
   7  15   3      170.40      198.14     27.49 o 
   8  15   3        1.54        0.00     12.32 o 
   9  15   3        2.34        4.74     16.12 o 
  10  15   3       21.80       25.60     20.86 o 
  11  15   3        5.08        0.00     17.06 o 
  12  15   3        0.09        3.79     20.86 o 
  -8  16   3       22.31       22.75     23.70 o 
  -7  16   3       48.91       20.86     16.12 o 
  -6  16   3        0.04        0.00     12.32 o 
  -5  16   3        5.28        0.95     13.27 o 
  -4  16   3       22.85       11.38     15.17 o 
  -3  16   3        0.53        0.00     11.38 o 
  -2  16   3        0.13        0.00     12.32 o 
  -1  16   3       14.38       26.54     15.17 o 
   0  16   3       21.84       18.01     15.17 o 
   1  16   3      167.05      164.01     24.65 o 
   2  16   3       11.41       13.27     14.22 o 
   3  16   3       36.25       40.76     18.01 o 
   4  16   3        9.56        9.48     15.17 o 
   5  16   3       95.54      142.20     24.65 o 
   6  16   3        6.91        8.53     16.12 o 
   7  16   3      132.13      186.76     26.54 o 
   8  16   3       10.30        0.00     17.06 o 
   9  16   3       34.92       21.80     18.96 o 
  10  16   3       14.62       17.06     19.91 o 
  -6  17   3      186.25      193.40     28.44 o 
  -5  17   3        0.44        8.53     15.17 o 
  -4  17   3      124.98      111.87     22.75 o 
  -3  17   3        2.36        5.69     16.12 o 
  -2  17   3       64.73       62.57     18.96 o 
  -1  17   3        3.53        2.84     14.22 o 
   0  17   3       84.65      111.87     23.70 o 
   1  17   3        7.09        0.00     16.12 o 
   2  17   3      314.56      378.26     37.92 o 
   3  17   3       43.89       44.56     20.86 o 
   4  17   3      101.61       67.31     22.75 o 
   5  17   3       25.47        3.79     17.06 o 
   6  17   3        0.01        0.95     15.17 o 
   7  17   3        3.44        9.48     18.01 o 
   8  17   3       81.55      117.55     26.54 o 
   9  17   3        8.57        8.53     22.75 o 
  -3  18   3      144.11      151.68     27.49 o 
  -2  18   3       22.20       22.75     17.06 o 
  -1  18   3       37.43       60.67     20.86 o 
   0  18   3        0.41        0.00     14.22 o 
   1  18   3       12.34        0.00     15.17 o 
   2  18   3       36.02       46.45     19.91 o 
   3  18   3        0.10        0.00     15.17 o 
   4  18   3        8.91        2.84     16.12 o 
   5  18   3       10.80        0.00     15.17 o 
   6  18   3        6.72       11.38     18.96 o 
  -1 -17   4        0.32        5.69     15.17 o 
  -6 -16   4        0.62        4.74     14.22 o 
  -5 -16   4        8.58        8.53     13.27 o 
  -4 -16   4        9.79       14.22     14.22 o 
  -3 -16   4        3.56       21.80     13.27 o 
  -2 -16   4       67.85       64.47     16.12 o 
  -1 -16   4      105.99      122.29     18.01 o 
   0 -16   4        3.03        0.00     11.38 o 
   1 -16   4       31.89       29.39     14.22 o 
   2 -16   4        0.74        0.00     12.32 o 
   3 -16   4        0.01        0.00     12.32 o 
   4 -16   4       23.25       26.54     24.65 o 
  -9 -15   4       61.65       87.22     25.60 o 
  -8 -15   4        0.07        0.00     16.12 o 
  -7 -15   4       18.96       29.39     15.17 o 
  -6 -15   4       58.57       45.51     15.17 o 
  -5 -15   4        0.06        0.00     18.01 o 
  -4 -15   4       47.24       39.82     14.22 o 
  -3 -15   4      128.82      120.40     18.01 o 
  -2 -15   4       19.17       14.22     12.32 o 
  -1 -15   4      119.14      146.94     18.01 o 
   0 -15   4       30.56       41.71     12.32 o 
   1 -15   4      104.53      108.07     16.12 o 
   2 -15   4       13.59       30.34     12.32 o 
   3 -15   4       10.89        4.74     11.38 o 
   4 -15   4       54.48       67.31     23.70 o 
   5 -15   4      258.33      348.87     38.87 o 
   6 -15   4        6.09       25.60     14.22 o 
   7 -15   4       81.86       76.79     22.75 o 
 -10 -14   4       15.62       38.87     23.70 o 
  -9 -14   4        6.65       33.18     20.86 o 
  -8 -14   4       60.11       71.10     22.75 o 
  -7 -14   4        6.10        0.00     11.38 o 
  -6 -14   4      473.80      492.97     32.23 o 
  -5 -14   4       17.99       24.65     12.32 o 
  -4 -14   4      156.16      162.11     18.96 o 
  -3 -14   4        8.16        9.48     10.43 o 
  -2 -14   4        2.05        0.00      9.48 o 
  -1 -14   4        5.28        8.53      9.48 o 
   0 -14   4        3.98        5.69     15.17 o 
   1 -14   4      154.60      159.27     20.86 o 
   2 -14   4      151.59      155.48     17.06 o 
   3 -14   4        7.68        0.00     18.01 o 
   4 -14   4      169.84      191.50     15.17 o 
   5 -14   4       29.45       23.70     12.32 o 
   6 -14   4       76.82       54.99     15.17 o 
   7 -14   4        0.00        0.95     16.12 o 
   8 -14   4       16.23       17.06     18.01 o 
   9 -14   4        0.19        0.00     17.06 o 
 -12 -13   4       32.52       31.28     26.54 o 
 -11 -13   4       33.88       54.99     25.60 o 
 -10 -13   4       10.45        0.95     17.06 o 
  -9 -13   4        6.04       21.80     18.96 o 
  -8 -13   4        2.30        0.00     11.38 o 
  -7 -13   4        2.74        0.95     10.43 o 
  -6 -13   4       96.98       93.85     28.44 o 
  -5 -13   4       22.06       19.91     11.38 o 
  -4 -13   4      108.10      125.14     16.12 o 
  -3 -13   4       31.70       19.91     10.43 o 
  -2 -13   4        0.17        0.00      9.48 o 
  -1 -13   4        4.28        0.00      7.58 o 
   0 -13   4       31.09       53.09     12.32 o 
   1 -13   4      198.70      178.23     17.06 o 
   2 -13   4        3.56        0.00      8.53 o 
   3 -13   4        1.39        0.00      6.64 o 
   4 -13   4       24.73       25.60      8.53 o 
   5 -13   4       69.44       97.65     21.80 o 
   6 -13   4        2.22       12.32     13.27 o 
   7 -13   4       50.95       52.14     21.80 o 
   8 -13   4       39.19       41.71     18.01 o 
   9 -13   4       37.26       22.75     17.06 o 
  10 -13   4       40.68       39.82     20.86 o 
 -13 -12   4        3.00        0.00     22.75 o 
 -12 -12   4       79.58      120.40     22.75 o 
 -11 -12   4       80.61       99.54     30.34 o 
 -10 -12   4        7.32        0.00     17.06 o 
  -9 -12   4       20.33       10.43     10.43 o 
  -8 -12   4       20.42       12.32     11.38 o 
  -7 -12   4        7.36        2.84     10.43 o 
  -6 -12   4      733.80      750.83     35.08 o 
  -5 -12   4        2.31        4.74      9.48 o 
  -4 -12   4      245.20      279.67     20.86 o 
  -3 -12   4        0.16        0.00      7.58 o 
  -2 -12   4        0.05        0.95      7.58 o 
  -1 -12   4       21.61       53.09     16.12 o 
   0 -12   4      204.54      194.34     16.12 o 
   1 -12   4        4.46       15.17      5.69 o 
   2 -12   4       89.55       68.26     18.96 o 
   3 -12   4       10.48       11.38      6.64 o 
   4 -12   4     1157.60     1081.69     31.28 o 
   5 -12   4        1.30        6.64      6.64 o 
   6 -12   4      279.33      199.08     27.49 o 
   7 -12   4      164.88      173.49     17.06 o 
   8 -12   4        2.50        2.84     13.27 o 
   9 -12   4       85.79      102.39     22.75 o 
  10 -12   4      267.36      226.58     32.23 o 
  11 -12   4       10.97        0.00     16.12 o 
 -14 -11   4        2.21       13.27     19.91 o 
 -13 -11   4        0.16       11.38     18.96 o 
 -12 -11   4       20.39       11.38     20.86 o 
 -11 -11   4      313.41      253.12     33.18 o 
 -10 -11   4        0.02        0.00     16.12 o 
  -9 -11   4      225.35      262.60     22.75 o 
  -8 -11   4      192.85      163.06     19.91 o 
  -7 -11   4      727.33      792.55     35.08 o 
  -6 -11   4      132.31       91.01     14.22 o 
  -5 -11   4      363.12      360.25     23.70 o 
  -4 -11   4       47.15       42.66     10.43 o 
  -3 -11   4      466.51      484.44     53.09 o 
  -2 -11   4        1.18        0.00      9.48 o 
  -1 -11   4      259.38      216.15     17.06 o 
   0 -11   4      525.46      502.45     18.01 o 
   1 -11   4      101.89      133.67     10.43 o 
   2 -11   4       21.30       19.91     12.32 o 
   3 -11   4      254.24      219.94     20.86 o 
   4 -11   4        6.73       20.86      5.69 o 
   5 -11   4      613.01      660.77     21.80 o 
   6 -11   4       86.88       94.80     12.32 o 
   7 -11   4        1.60       16.12      9.48 o 
   8 -11   4        8.12        8.53     10.43 o 
   9 -11   4       35.54       19.91     16.12 o 
  10 -11   4       18.22       26.54     18.01 o 
  11 -11   4       48.73       77.74     24.65 o 
  12 -11   4        0.07        0.95     18.96 o 
 -14 -10   4       34.18       33.18     19.91 o 
 -13 -10   4        0.38        0.00     18.01 o 
 -12 -10   4      148.79      146.00     28.44 o 
 -11 -10   4        8.08        1.90     18.01 o 
 -10 -10   4       23.45       45.51     17.06 o 
  -9 -10   4       80.63       72.05     13.27 o 
  -8 -10   4        2.06       18.96     10.43 o 
  -7 -10   4       74.04       70.15     14.22 o 
  -6 -10   4       71.75       84.37     15.17 o 
  -5 -10   4       12.71       13.27      8.53 o 
  -4 -10   4       27.65        8.53      7.58 o 
  -3 -10   4      274.89      281.56     18.96 o 
  -2 -10   4        0.02        0.00      5.69 o 
  -1 -10   4        0.50        1.90      3.79 o 
   0 -10   4        0.40        1.90      3.79 o 
   1 -10   4        7.38        4.74      3.79 o 
   2 -10   4      204.65      208.57     24.65 o 
   3 -10   4      168.68      153.58     13.27 o 
   4 -10   4      358.32      365.94     31.28 o 
   5 -10   4        1.21        7.58      3.79 o 
   6 -10   4      171.34      158.32     10.43 o 
   7 -10   4       12.75        8.53      4.74 o 
   8 -10   4        3.91        4.74      8.53 o 
   9 -10   4        0.38        4.74     14.22 o 
  10 -10   4       31.07       42.66     18.01 o 
  11 -10   4        2.34        0.95     16.12 o 
  12 -10   4       55.60       65.41     22.75 o 
  13 -10   4       22.80       23.70     23.70 o 
 -15  -9   4        2.00       14.22     20.86 o 
 -14  -9   4       11.45       18.01     17.06 o 
 -13  -9   4       18.01       16.12     18.01 o 
 -12  -9   4       51.64       56.88     19.91 o 
 -11  -9   4        5.68        0.00     15.17 o 
 -10  -9   4       10.98        3.79     15.17 o 
  -9  -9   4       74.80       62.57     13.27 o 
  -8  -9   4       73.52       80.58     13.27 o 
  -7  -9   4        0.22        0.00      8.53 o 
  -6  -9   4       40.62       47.40     14.22 o 
  -5  -9   4        0.43        0.00      6.64 o 
  -4  -9   4      330.70      345.08     20.86 o 
  -3  -9   4      994.61      887.35     33.18 o 
  -2  -9   4       42.61       61.62      9.48 o 
  -1  -9   4      323.19      295.78     11.38 o 
   0  -9   4      353.18      351.72     27.49 o 
   1  -9   4       23.77       30.34      4.74 o 
   2  -9   4        0.17        0.00      3.79 o 
   3  -9   4      758.33      706.28     20.86 o 
   4  -9   4       36.81       42.66      8.53 o 
   5  -9   4     1762.90     1545.28     85.32 o 
   6  -9   4      533.86      521.41     17.06 o 
   7  -9   4       51.67       54.04      8.53 o 
   8  -9   4       63.12       63.52     10.43 o 
   9  -9   4        6.85        1.90      7.58 o 
  10  -9   4       36.24       47.40     18.96 o 
  11  -9   4       29.51       45.51     18.96 o 
  12  -9   4       31.82       52.14     20.86 o 
  13  -9   4       20.55       40.76     22.75 o 
  14  -9   4        0.03        0.00     18.96 o 
 -15  -8   4       24.72       25.60     18.96 o 
 -14  -8   4       68.87      105.23     23.70 o 
 -13  -8   4      564.23      645.60     46.45 o 
 -12  -8   4       24.11       32.23     16.12 o 
 -11  -8   4        0.15        5.69     14.22 o 
 -10  -8   4        5.41        3.79     13.27 o 
  -9  -8   4       31.89       38.87     18.01 o 
  -8  -8   4       19.16       10.43      9.48 o 
  -7  -8   4      270.02      255.02     18.96 o 
  -6  -8   4      571.56      611.47     41.71 o 
  -5  -8   4      207.96      201.93     20.86 o 
  -4  -8   4     1009.21      972.67     67.31 o 
  -3  -8   4       21.04       40.76      7.58 o 
  -2  -8   4      320.67      267.34     29.39 o 
  -1  -8   4      890.76     1012.49     25.60 o 
   0  -8   4      133.29      147.89      8.53 o 
   1  -8   4       69.31       91.01      7.58 o 
   2  -8   4        1.47        3.79      3.79 o 
   3  -8   4      538.41      569.76     21.80 o 
   4  -8   4      203.05      202.88     20.86 o 
   5  -8   4        3.22        8.53      4.74 o 
   6  -8   4       27.30       18.96      5.69 o 
   7  -8   4      204.03      241.75     11.38 o 
   8  -8   4        9.60       18.01      5.69 o 
   9  -8   4      151.52      160.22     22.75 o 
  10  -8   4      273.56      331.81     35.08 o 
  11  -8   4      256.89      271.13     34.13 o 
  12  -8   4        7.48       22.75     18.01 o 
  13  -8   4      310.13      229.42     34.13 o 
  14  -8   4      124.84      147.89     29.39 o 
  15  -8   4       76.33       62.57     24.65 o 
 -16  -7   4      104.10      108.07     27.49 o 
 -15  -7   4        5.86        9.48     17.06 o 
 -14  -7   4        7.58        0.00     14.22 o 
 -13  -7   4       97.90       92.91     20.86 o 
 -12  -7   4       29.74       34.13     17.06 o 
 -11  -7   4      219.94      234.16     29.39 o 
 -10  -7   4       51.93       49.30     17.06 o 
  -9  -7   4        3.13        6.64      8.53 o 
  -8  -7   4     1078.63     1171.76     71.10 o 
  -7  -7   4        7.22       18.01      7.58 o 
  -6  -7   4       45.56       42.66      8.53 o 
  -5  -7   4      645.88      799.18     34.13 o 
  -4  -7   4      587.02      532.79     37.92 o 
  -3  -7   4      159.67      212.36     14.22 o 
  -2  -7   4      275.95      261.65     15.17 o 
  -1  -7   4       66.84       70.15      4.74 o 
   0  -7   4      808.82      802.03     21.80 o 
   1  -7   4      226.02      203.82     10.43 o 
   2  -7   4      598.07      585.88     63.52 o 
   3  -7   4      102.13      114.71      9.48 o 
   4  -7   4      564.24      546.06     17.06 o 
   5  -7   4     2390.49     2391.86     52.14 o 
   6  -7   4       86.57       94.80     14.22 o 
   7  -7   4      428.14      426.61     21.80 o 
   8  -7   4      929.22      948.97     25.60 o 
   9  -7   4      117.29      154.53     10.43 o 
  10  -7   4       35.60       43.61     10.43 o 
  11  -7   4      451.44      457.89     43.61 o 
  12  -7   4        0.34        0.00     12.32 o 
  13  -7   4      306.14      328.96     40.76 o 
  14  -7   4        0.50        0.95     17.06 o 
  15  -7   4        0.84        0.00     18.96 o 
 -16  -6   4      135.84      119.45     26.54 o 
 -15  -6   4       99.18       73.95     22.75 o 
 -14  -6   4      379.35      410.49     38.87 o 
 -13  -6   4      154.20      188.66     29.39 o 
 -12  -6   4      344.64      505.30     39.82 o 
 -11  -6   4      891.91      786.86     49.30 o 
 -10  -6   4       95.33      110.92     20.86 o 
  -9  -6   4       25.48       30.34      8.53 o 
  -8  -6   4     1551.35     1422.98     47.40 o 
  -7  -6   4       46.32       35.08      7.58 o 
  -6  -6   4     1733.67     1801.24     55.93 o 
  -5  -6   4       31.48       30.34      6.64 o 
  -4  -6   4        5.31        2.84      5.69 o 
  -3  -6   4        2.54        0.95      5.69 o 
  -2  -6   4      127.90      141.26      5.69 o 
  -1  -6   4     3202.51     3545.61     71.10 o 
   0  -6   4      819.77      830.47     20.86 o 
   1  -6   4     6731.85     6617.20    429.45 o 
   2  -6   4    12017.99    12120.47    304.32 o 
   3  -6   4      427.13      495.82     14.22 o 
   4  -6   4      285.56      305.26     10.43 o 
   5  -6   4      876.78      941.39     24.65 o 
   6  -6   4      227.70      241.75     10.43 o 
   7  -6   4      470.63      477.80     24.65 o 
   8  -6   4      906.67      925.27     32.23 o 
   9  -6   4        1.22        2.84      5.69 o 
  10  -6   4      669.65      732.82     20.86 o 
  11  -6   4      152.53      158.32     25.60 o 
  12  -6   4      215.63      209.51     29.39 o 
  13  -6   4       97.27       89.11     23.70 o 
  14  -6   4      344.87      426.61     47.40 o 
  15  -6   4       87.23      121.35     32.23 o 
  16  -6   4      120.68      109.97     32.23 o 
 -17  -5   4      324.53      317.59     39.82 o 
 -16  -5   4      121.73      102.39     23.70 o 
 -15  -5   4       26.43       17.06     17.06 o 
 -14  -5   4        2.11        8.53     15.17 o 
 -13  -5   4      456.94      433.25     39.82 o 
 -12  -5   4      162.85      162.11     25.60 o 
 -11  -5   4      457.11      423.77     36.02 o 
 -10  -5   4      107.83      115.66     19.91 o 
  -9  -5   4      185.22      172.54      8.53 o 
  -8  -5   4      154.50      167.80     18.96 o 
  -7  -5   4      293.21      288.20     10.43 o 
  -6  -5   4      903.43      793.50     29.39 o 
  -5  -5   4      434.02      483.49     28.44 o 
  -4  -5   4      337.43      400.07     18.01 o 
  -3  -5   4     3658.06     3975.06    104.28 o 
  -2  -5   4      789.02      797.29     20.86 o 
  -1  -5   4      739.28      500.56     14.22 o 
   0  -5   4      583.40      574.50     14.22 o 
   1  -5   4        7.57        4.74      1.90 o 
   2  -5   4      379.93      352.66     14.22 o 
   3  -5   4      894.90      877.87     21.80 o 
   4  -5   4        4.34        0.95      2.84 o 
   5  -5   4       39.84       48.35      4.74 o 
   6  -5   4      175.35      203.82     10.43 o 
   7  -5   4      175.36      170.64      8.53 o 
   8  -5   4      415.46      455.05     15.17 o 
   9  -5   4     1203.62     1287.42     32.23 o 
  10  -5   4     1462.81     1510.20     36.97 o 
  11  -5   4       17.50       10.43     12.32 o 
  12  -5   4       19.58       17.06     14.22 o 
  13  -5   4      204.39      177.28     27.49 o 
  14  -5   4        0.20        0.95     13.27 o 
  15  -5   4        7.25        1.90     18.01 o 
  16  -5   4        1.45        4.74     20.86 o 
 -17  -4   4        0.00        0.00     16.12 o 
 -16  -4   4        2.91        0.00     14.22 o 
 -15  -4   4       20.48        5.69     16.12 o 
 -14  -4   4      305.20      321.38     34.13 o 
 -13  -4   4       13.28       12.32     13.27 o 
 -12  -4   4        2.92        0.00     11.38 o 
 -11  -4   4       50.90       52.14      8.53 o 
 -10  -4   4      440.52      450.31     18.96 o 
  -9  -4   4      230.04      231.32     18.96 o 
  -8  -4   4      216.65      213.31     24.65 o 
  -7  -4   4     1107.49     1179.34     28.44 o 
  -6  -4   4     1858.20     1788.92     40.76 o 
  -5  -4   4        8.63        2.84      4.74 o 
  -4  -4   4       61.28       42.66      7.58 o 
  -3  -4   4      847.71     1018.18     33.18 o 
  -2  -4   4       91.55       48.35     10.43 o 
  -1  -4   4     1141.29      984.05     25.60 o 
   0  -4   4     2647.30     2477.18     65.41 o 
   1  -4   4      604.71      607.68     18.96 o 
   2  -4   4        1.94        1.90      3.79 o 
   3  -4   4      414.86      421.87     12.32 o 
   4  -4   4       46.45       39.82      3.79 o 
   5  -4   4      344.70      245.54      9.48 o 
   6  -4   4     1788.05     1753.84     40.76 o 
   7  -4   4      465.25      411.44     13.27 o 
   8  -4   4      210.20      200.98      8.53 o 
   9  -4   4      225.45      245.54     11.38 o 
  10  -4   4      121.46      100.49      7.58 o 
  11  -4   4     1189.48     1114.87     29.39 o 
  12  -4   4        0.09        0.00     12.32 o 
  13  -4   4      130.96      151.68     25.60 o 
  14  -4   4       34.22       31.28     18.96 o 
  15  -4   4       36.22        4.74     17.06 o 
  16  -4   4      246.78      317.59     41.71 o 
  17  -4   4       69.79      122.29     31.28 o 
 -17  -3   4        5.85        0.00     16.12 o 
 -16  -3   4        0.67        0.00     15.17 o 
 -15  -3   4       81.58       85.32     21.80 o 
 -14  -3   4       26.74       36.97     17.06 o 
 -13  -3   4       34.32       45.51     16.12 o 
 -12  -3   4      288.17      301.47     28.44 o 
 -11  -3   4     1523.84     1459.01     45.51 o 
 -10  -3   4      953.66      910.10     31.28 o 
  -9  -3   4      175.50      171.59     20.86 o 
  -8  -3   4      916.05      875.03     27.49 o 
  -7  -3   4        1.61        3.79      5.69 o 
  -6  -3   4       17.45       18.01      2.84 o 
  -5  -3   4     1561.87     1573.72     34.13 o 
  -4  -3   4     1331.36     1371.79     38.87 o 
  -3  -3   4     2465.06     2352.99     87.22 o 
  -2  -3   4      838.29      832.36     25.60 o 
  -1  -3   4       64.30       32.23      5.69 o 
   0  -3   4     5258.38     5391.41    128.93 o 
   1  -3   4      185.00      194.34      8.53 o 
   2  -3   4     3418.00     3593.95     73.00 o 
   3  -3   4     8099.68     8183.33    164.01 o 
   4  -3   4       30.09       26.54      2.84 o 
   5  -3   4      572.34      692.06     18.01 o 
   6  -3   4      174.30      199.08     12.32 o 
   7  -3   4      162.45      151.68      6.64 o 
   8  -3   4     3058.07     3066.85     65.41 o 
   9  -3   4      127.14      134.62     12.32 o 
  10  -3   4      283.63      305.26     12.32 o 
  11  -3   4      148.63      156.42      9.48 o 
  12  -3   4        9.25       21.80      9.48 o 
  13  -3   4       48.40       46.45     17.06 o 
  14  -3   4       20.96       36.97     18.01 o 
  15  -3   4       31.19       44.56     18.01 o 
  16  -3   4       11.69       35.08     21.80 o 
  17  -3   4       21.32       31.28     21.80 o 
 -17  -2   4       33.56       61.62     22.75 o 
 -16  -2   4      294.20      319.48     36.02 o 
 -15  -2   4       22.05       12.32     16.12 o 
 -14  -2   4       89.87      107.13     15.17 o 
 -13  -2   4      133.56      139.36     14.22 o 
 -12  -2   4      232.19      226.58     16.12 o 
 -11  -2   4       40.10       50.25     12.32 o 
 -10  -2   4      139.44      144.10     12.32 o 
  -9  -2   4      753.47      648.45     24.65 o 
  -8  -2   4      223.82      266.39     10.43 o 
  -7  -2   4      335.87      317.59     19.91 o 
  -6  -2   4     3046.50     3034.62     79.63 o 
  -5  -2   4      594.10      520.46     14.22 o 
  -4  -2   4      343.79      370.68     24.65 o 
  -3  -2   4        0.31       14.22      3.79 o 
  -2  -2   4    11714.61    12046.53    285.35 o 
  -1  -2   4     1481.38     1668.52     48.35 o 
   0  -2   4     2297.30     2123.57     59.73 o 
   1  -2   4     1032.76     1057.05     25.60 o 
   2  -2   4     9643.86    11016.97    259.76 o 
   3  -2   4     1139.19     1061.79     28.44 o 
   4  -2   4      317.02      315.69     11.38 o 
   5  -2   4      435.90      494.87     16.12 o 
   6  -2   4     1473.31     1555.71     35.08 o 
   7  -2   4      272.55      302.42     18.01 o 
   8  -2   4      356.42      391.53     15.17 o 
   9  -2   4        0.66        5.69      5.69 o 
  10  -2   4      910.54      861.75     37.92 o 
  11  -2   4      140.65      143.15      9.48 o 
  12  -2   4       19.88       12.32      5.69 o 
  13  -2   4       51.29       27.49     14.22 o 
  14  -2   4      207.18      237.01     32.23 o 
  15  -2   4        0.11        6.64     15.17 o 
  16  -2   4      123.24       93.85     26.54 o 
  17  -2   4        1.29        5.69     18.96 o 
 -17  -1   4       16.83       11.38     18.01 o 
 -16  -1   4       92.31      102.39     23.70 o 
 -15  -1   4       28.93       33.18     11.38 o 
 -14  -1   4        0.49        0.00     11.38 o 
 -13  -1   4      173.21      170.64     16.12 o 
 -12  -1   4       89.65       96.70     11.38 o 
 -11  -1   4      678.83      713.86     27.49 o 
 -10  -1   4      202.13      220.89     21.80 o 
  -9  -1   4      125.79      152.63     11.38 o 
  -8  -1   4        1.86        5.69      4.74 o 
  -7  -1   4     1636.02     1682.74     35.08 o 
  -6  -1   4       13.63        8.53      4.74 o 
  -5  -1   4     7815.67     8314.16    218.99 o 
  -4  -1   4      163.56      128.93      9.48 o 
  -3  -1   4       29.03       26.54      4.74 o 
  -2  -1   4      560.80      690.16     22.75 o 
  -1  -1   4      194.26      227.53     12.32 o 
   0  -1   4      704.97      807.72     27.49 o 
   1  -1   4     5056.68     5662.54    142.20 o 
   2  -1   4       25.78        3.79      3.79 o 
   3  -1   4      128.63      125.14      7.58 o 
   4  -1   4     1916.00     2164.34     73.00 o 
   5  -1   4     9041.73    10176.08    252.17 o 
   6  -1   4      659.27      535.63     25.60 o 
   7  -1   4     1670.45     1896.05     53.09 o 
   8  -1   4       31.91       56.88      4.74 o 
   9  -1   4     1439.31     1420.14     34.13 o 
  10  -1   4      101.38      106.18     14.22 o 
  11  -1   4     1974.74     2014.55     48.35 o 
  12  -1   4       26.23       29.39      7.58 o 
  13  -1   4      639.94      613.37     26.54 o 
  14  -1   4      239.63      214.25     28.44 o 
  15  -1   4        0.39       10.43     14.22 o 
  16  -1   4      153.09      198.14     30.34 o 
  17  -1   4      276.16      288.20     38.87 o 
 -17   0   4        6.78        6.64     16.12 o 
 -16   0   4      446.96      496.76     28.44 o 
 -15   0   4       13.73        0.95      9.48 o 
 -14   0   4      115.41       85.32     13.27 o 
 -13   0   4        5.42        6.64      8.53 o 
 -12   0   4       30.91       32.23      8.53 o 
 -11   0   4      195.25      186.76     27.49 o 
 -10   0   4     6634.98     6698.73    172.54 o 
  -9   0   4      231.38      214.25     14.22 o 
  -8   0   4     3431.84     3425.21     88.17 o 
  -7   0   4     1486.26     1517.78     35.08 o 
  -6   0   4     7250.18     7750.09    161.16 o 
  -5   0   4      853.29      918.63     23.70 o 
  -4   0   4     3705.25     3465.97     73.00 o 
  -3   0   4     3362.79     3283.95    130.83 o 
  -2   0   4     1624.95     1692.22     54.99 o 
  -1   0   4     5790.59     6268.33    174.44 o 
   0   0   4    28527.58    35123.30    903.47 o 
   1   0   4    33575.96    41624.84    904.41 o 
   2   0   4     2813.21     2706.60    122.29 o 
   3   0   4      682.10      758.42     33.18 o 
   4   0   4     2476.20     2518.90     69.21 o 
   5   0   4     2754.79     2916.12     62.57 o 
   6   0   4    11064.48    13734.00    349.82 o 
   7   0   4        0.11        1.90     12.32 o 
   8   0   4      353.59      318.54     15.17 o 
   9   0   4     2038.59     2033.51     47.40 o 
  10   0   4      199.79      208.57     10.43 o 
  11   0   4      257.45      251.23     11.38 o 
  12   0   4       58.30       47.40      5.69 o 
  13   0   4       48.64       54.04      6.64 o 
  14   0   4      267.62      320.43     53.09 o 
  15   0   4        5.27        0.00     13.27 o 
  16   0   4       57.25       33.18     18.96 o 
  17   0   4       76.16       63.52     25.60 o 
  18   0   4        2.60        1.90     20.86 o 
 -17   1   4       68.50       74.89     15.17 o 
 -16   1   4       33.10       36.97     13.27 o 
 -15   1   4      372.43      328.96     23.70 o 
 -14   1   4      128.56       87.22     13.27 o 
 -13   1   4      879.61      810.56     52.14 o 
 -12   1   4        0.77        9.48      7.58 o 
 -11   1   4     2410.45     2321.71     67.31 o 
 -10   1   4       22.69       25.60      8.53 o 
  -9   1   4      120.29      125.14     14.22 o 
  -8   1   4      843.94      744.20     25.60 o 
  -7   1   4      391.61      395.33     11.38 o 
  -6   1   4      538.78      394.38     13.27 o 
  -5   1   4     2822.26     3155.97     66.36 o 
  -4   1   4     3177.05     3392.03     73.00 o 
  -3   1   4       13.96        9.48      6.64 o 
  -2   1   4     1544.01     1815.46     85.32 o 
  -1   1   4     2113.00     2297.06     37.92 o 
   0   1   4     3609.64     3732.37    135.57 o 
   1   1   4     1306.27     1295.95     72.05 o 
   2   1   4      871.43     1012.49      7.58 o 
   3   1   4      190.19      218.05     19.91 o 
   4   1   4     3954.55     3791.14     78.69 o 
   5   1   4     2574.21     2415.56     64.47 o 
   6   1   4      209.70      193.40      9.48 o 
   7   1   4     1533.63     1552.86     45.51 o 
   8   1   4     3284.31     3168.29     88.17 o 
   9   1   4      423.08      486.34     18.01 o 
  10   1   4      311.01      303.37     14.22 o 
  11   1   4       65.67       55.93      8.53 o 
  12   1   4      676.50      670.25     20.86 o 
  13   1   4        2.50       13.27      4.74 o 
  14   1   4      106.46      109.02     21.80 o 
  15   1   4        0.45        0.00     10.43 o 
  16   1   4       45.98       43.61     18.96 o 
  17   1   4       96.80      128.93     27.49 o 
  18   1   4        0.63        0.00     19.91 o 
 -17   2   4        0.34       11.38     13.27 o 
 -16   2   4        8.00       18.96     12.32 o 
 -15   2   4       78.63       70.15     14.22 o 
 -14   2   4       11.05       10.43     10.43 o 
 -13   2   4        3.43       13.27     18.01 o 
 -12   2   4       17.13       28.44      9.48 o 
 -11   2   4       61.89       67.31     10.43 o 
 -10   2   4      562.45      555.54     23.70 o 
  -9   2   4       64.42       53.09      8.53 o 
  -8   2   4     1607.24     1677.05     67.31 o 
  -7   2   4     1834.35     1895.10     53.09 o 
  -6   2   4     1066.44     1224.85     26.54 o 
  -5   2   4       11.83       50.25      4.74 o 
  -4   2   4     5104.78     4981.86     98.59 o 
  -3   2   4      166.91      140.31      4.74 o 
  -2   2   4       71.99      111.87      6.64 o 
  -1   2   4     2380.63     2809.94    139.36 o 
   0   2   4     2688.22     2488.56     70.15 o 
   1   2   4      438.63      506.24     19.91 o 
   2   2   4       38.70        9.48      9.48 o 
   3   2   4       10.69       13.27      3.79 o 
   4   2   4     1668.41     1571.82     32.23 o 
   5   2   4      181.94      143.15      6.64 o 
   6   2   4     3259.31     3174.93     83.43 o 
   7   2   4      329.79      372.57     17.06 o 
   8   2   4       96.26      133.67      8.53 o 
   9   2   4      545.22      449.36     67.31 o 
  10   2   4        1.04        2.84      3.79 o 
  12   2   4      313.79      322.33     18.01 o 
  13   2   4       82.98       90.06      9.48 o 
  14   2   4      164.73      154.53     11.38 o 
  15   2   4      124.84      111.87     15.17 o 
  16   2   4      156.67      205.72     29.39 o 
  17   2   4      139.16      203.82     31.28 o 
  18   2   4       53.61       61.62     23.70 o 
 -17   3   4       13.20       15.17     18.01 o 
 -16   3   4        2.30        6.64     12.32 o 
 -15   3   4      175.31      181.07     19.91 o 
 -14   3   4        0.16        0.95      8.53 o 
 -13   3   4      103.32       97.65     14.22 o 
 -12   3   4       64.87       77.74     16.12 o 
 -11   3   4      935.90      983.10     35.08 o 
 -10   3   4     1609.23     1658.09     95.75 o 
  -9   3   4       27.80       31.28      6.64 o 
  -8   3   4      299.92      268.29     15.17 o 
  -7   3   4       33.16       20.86      5.69 o 
  -6   3   4     2435.36     2580.52     69.21 o 
  -5   3   4     6531.45     7053.29    182.97 o 
  -4   3   4     2122.23     2462.96     48.35 o 
  -3   3   4      557.24      529.00     15.17 o 
  -2   3   4     4347.73     4819.75    114.71 o 
  -1   3   4      145.62       87.22      9.48 o 
   0   3   4    12276.09    13645.84    297.68 o 
   1   3   4     9245.31    10610.27    346.03 o 
   2   3   4     1988.48     2024.98     68.26 o 
   3   3   4      285.17      191.50     11.38 o 
   4   3   4     1672.59     1769.96     63.52 o 
   5   3   4     1228.87     1310.17     51.19 o 
   8   3   4     2656.72     1752.89     64.47 o 
   9   3   4        0.02        0.00      4.74 o 
  10   3   4      218.56      244.59     21.80 o 
  11   3   4      579.77      574.50     41.71 o 
  12   3   4      156.57      170.64     12.32 o 
  13   3   4       78.59       68.26      9.48 o 
  14   3   4       68.57       94.80      9.48 o 
  15   3   4        4.46        2.84      8.53 o 
  16   3   4        0.04        0.00     13.27 o 
  17   3   4        5.49        2.84     17.06 o 
  18   3   4       35.43       47.40     21.80 o 
 -17   4   4        0.02        0.00     15.17 o 
 -16   4   4      208.54      243.64     23.70 o 
 -15   4   4       54.53       64.47     23.70 o 
 -14   4   4       41.08       34.13     10.43 o 
 -13   4   4      103.28      125.14     15.17 o 
 -12   4   4        6.05        4.74      8.53 o 
 -11   4   4        0.59        0.00      7.58 o 
 -10   4   4     2051.12     1931.12     58.78 o 
  -9   4   4      266.79      231.32     15.17 o 
  -8   4   4      597.62      536.58     21.80 o 
  -7   4   4       10.97       14.22      5.69 o 
  -6   4   4      221.28      255.02     25.60 o 
  -5   4   4     1830.93     1828.74     77.74 o 
  -4   4   4     2579.94     2605.17     54.04 o 
  -3   4   4      761.41      739.46     25.60 o 
  -2   4   4       11.03        0.95      3.79 o 
  -1   4   4      490.98      580.19     32.23 o 
   0   4   4     2260.01     2531.22     60.67 o 
   1   4   4     5592.69     6093.89    158.32 o 
   2   4   4     1409.69     1476.07     66.36 o 
   3   4   4       74.67      134.62     10.43 o 
   4   4   4     1544.80     1563.29     56.88 o 
   5   4   4       15.33       18.96      7.58 o 
   6   4   4       33.73       19.91      7.58 o 
   7   4   4      187.97      262.60     18.01 o 
   8   4   4      183.24      202.88     16.12 o 
   9   4   4        3.38       12.32      6.64 o 
  10   4   4       84.88       77.74     12.32 o 
  11   4   4      218.11      230.37     20.86 o 
  12   4   4       25.16       17.06      6.64 o 
  13   4   4       40.34       42.66      7.58 o 
  14   4   4      493.18      519.52     19.91 o 
  15   4   4       29.20       36.02      8.53 o 
  16   4   4        2.05        0.00     11.38 o 
  17   4   4       64.78       59.73     21.80 o 
  18   4   4       99.82      121.35     29.39 o 
 -16   5   4       27.85       42.66     14.22 o 
 -15   5   4       41.61       46.45     13.27 o 
 -14   5   4      144.80      144.10     17.06 o 
 -13   5   4      112.51      129.88     21.80 o 
 -12   5   4      182.82      194.34     17.06 o 
 -11   5   4      203.25      162.11     28.44 o 
 -10   5   4      286.72      231.32     34.13 o 
  -9   5   4       94.63       86.27     11.38 o 
  -8   5   4        4.39        1.90      5.69 o 
  -7   5   4      705.73      640.86     38.87 o 
  -6   5   4       72.15       98.59     14.22 o 
  -5   5   4     2114.52     2435.47     51.19 o 
  -4   5   4     1312.69     1296.90     38.87 o 
  -3   5   4      625.82      705.33     37.92 o 
  -2   5   4      969.29      806.77     41.71 o 
  -1   5   4     1419.56     1223.90     57.83 o 
   0   5   4     4633.62     5426.48    185.81 o 
   1   5   4     4616.59     4822.59    146.00 o 
   2   5   4     5812.18     5723.21    225.63 o 
   3   5   4       11.96        3.79      4.74 o 
   4   5   4     4304.59     4417.79    155.48 o 
   5   5   4      317.66      296.73     17.06 o 
   6   5   4     4052.50     4436.75    164.96 o 
   7   5   4     1770.59     1876.14     76.79 o 
   8   5   4      170.00      159.27     16.12 o 
   9   5   4      724.86      629.49     34.13 o 
  10   5   4        0.36        1.90      6.64 o 
  11   5   4       44.48       34.13      9.48 o 
  12   5   4     1035.85      977.41     49.30 o 
  13   5   4      129.13      109.02     18.01 o 
  14   5   4        2.69        0.00      6.64 o 
  15   5   4       50.97       36.02      9.48 o 
  16   5   4      140.70      154.53     17.06 o 
  17   5   4      132.25      152.63     18.96 o 
  18   5   4       17.72       16.12     21.80 o 
 -16   6   4       86.25       95.75     17.06 o 
 -15   6   4       10.78        8.53     11.38 o 
 -14   6   4        0.05       13.27     10.43 o 
 -13   6   4       18.16       29.39     10.43 o 
 -12   6   4       30.30       31.28     10.43 o 
 -11   6   4      144.10      168.75     19.91 o 
 -10   6   4      785.05      745.15     60.67 o 
  -9   6   4     1024.19      934.75     35.08 o 
  -8   6   4      249.08      238.90     15.17 o 
  -7   6   4      889.94      828.57     29.39 o 
  -6   6   4       11.45       23.70      8.53 o 
  -5   6   4      174.60      237.95     22.75 o 
  -4   6   4     3204.68     3111.41     79.63 o 
  -3   6   4     1691.81     1862.86     50.25 o 
  -2   6   4     3650.66     4039.53    146.00 o 
  -1   6   4       69.35      123.24     14.22 o 
   0   6   4      829.43      820.99     45.51 o 
   1   6   4     5458.60     5165.78    162.11 o 
   2   6   4     2566.28     2478.13     83.43 o 
   3   6   4      610.78      508.14     22.75 o 
   4   6   4        3.83        7.58      7.58 o 
   5   6   4        1.08        6.64      5.69 o 
   6   6   4      222.96      184.86     15.17 o 
   7   6   4       39.72       42.66      9.48 o 
   8   6   4     2398.88     2378.59     91.01 o 
   9   6   4       50.64       43.61     10.43 o 
  10   6   4      208.17      192.45     19.91 o 
  11   6   4       59.81       58.78     13.27 o 
  12   6   4      814.71      871.23     48.35 o 
  13   6   4        4.21       14.22     14.22 o 
  14   6   4       30.27       24.65     15.17 o 
  15   6   4        0.32        0.00      8.53 o 
  16   6   4       40.09       22.75     12.32 o 
  17   6   4       37.80       35.08     14.22 o 
 -16   7   4       17.59       18.96     13.27 o 
 -15   7   4      142.08      151.68     18.96 o 
 -14   7   4        0.54        0.00     10.43 o 
 -13   7   4      180.59      175.38     18.01 o 
 -12   7   4      121.00      125.14     15.17 o 
 -11   7   4      887.87      814.35     33.18 o 
 -10   7   4      205.56      184.86     16.12 o 
  -9   7   4      310.08      275.87     18.01 o 
  -8   7   4       54.25       53.09      9.48 o 
  -7   7   4      157.22      145.05     12.32 o 
  -6   7   4      169.75      164.01     16.12 o 
  -5   7   4       71.95       72.05      8.53 o 
  -4   7   4      216.83      180.12     13.27 o 
  -3   7   4      633.89      808.66     24.65 o 
  -2   7   4     2873.15     3065.91    122.29 o 
  -1   7   4      567.53      603.89     25.60 o 
   0   7   4     1107.72     1196.40     50.25 o 
   1   7   4       58.43       52.14     11.38 o 
   2   7   4     1667.59     1680.84     58.78 o 
   3   7   4     6350.32     6298.66    227.53 o 
   4   7   4      319.34      333.70     21.80 o 
   5   7   4        5.44        1.90      6.64 o 
   6   7   4       36.24       48.35     11.38 o 
   7   7   4      549.14      515.72     29.39 o 
   8   7   4       42.35       46.45     11.38 o 
   9   7   4      524.66      424.71     27.49 o 
  10   7   4       26.83       42.66     12.32 o 
  11   7   4      310.31      334.65     29.39 o 
  12   7   4     1048.41      970.78     53.09 o 
  13   7   4      175.37      163.06     22.75 o 
  14   7   4        1.16        2.84     13.27 o 
  15   7   4      240.63      245.54     21.80 o 
  16   7   4        5.06        6.64     14.22 o 
  17   7   4       48.43       85.32     22.75 o 
 -15   8   4       80.81       73.00     16.12 o 
 -14   8   4        1.23        0.00     15.17 o 
 -13   8   4        1.95        5.69      9.48 o 
 -12   8   4       50.25       37.92     11.38 o 
 -11   8   4      280.69      309.06     21.80 o 
 -10   8   4      220.86      206.67     18.01 o 
  -9   8   4       75.05       74.89     11.38 o 
  -8   8   4      145.31      127.04     13.27 o 
  -7   8   4     1013.94      975.52     56.88 o 
  -6   8   4      262.48      279.67     19.91 o 
  -5   8   4       78.43       58.78      8.53 o 
  -4   8   4      929.31     1052.31     34.13 o 
  -3   8   4       33.03       37.92      6.64 o 
  -2   8   4     2214.27     2569.14     96.70 o 
  -1   8   4      203.18      217.10     18.01 o 
   0   8   4     1585.00     1436.25     56.88 o 
   1   8   4     3531.05     3676.43    129.88 o 
   2   8   4     4787.01     5321.25    179.18 o 
   3   8   4      339.52      309.06     21.80 o 
   4   8   4     1199.20     1477.97     61.62 o 
   5   8   4      251.76      310.95     21.80 o 
   6   8   4      361.27      335.60     24.65 o 
   7   8   4      411.15      409.55     26.54 o 
   8   8   4      715.51      705.33     38.87 o 
   9   8   4     1112.24      945.18     46.45 o 
  10   8   4      498.33      488.23     31.28 o 
  11   8   4      182.64      177.28     21.80 o 
  12   8   4      232.85      293.89     27.49 o 
  13   8   4       53.33       57.83     12.32 o 
  14   8   4        0.01       10.43     15.17 o 
  15   8   4       64.24      106.18     21.80 o 
  16   8   4       64.72       27.49     18.01 o 
  17   8   4      146.49      159.27     28.44 o 
 -15   9   4       76.86       64.47     20.86 o 
 -14   9   4        5.76        1.90     11.38 o 
 -13   9   4        0.13        0.95     12.32 o 
 -12   9   4      129.67      142.20     16.12 o 
 -11   9   4       25.28       17.06      9.48 o 
 -10   9   4      877.45      832.36     35.08 o 
  -9   9   4      672.23      643.71     29.39 o 
  -8   9   4       11.59        6.64     25.60 o 
  -7   9   4     1886.60     1731.09     54.99 o 
  -6   9   4      496.08      432.30     34.13 o 
  -5   9   4      355.56      344.13     38.87 o 
  -4   9   4      871.22      798.24     29.39 o 
  -3   9   4      710.52      656.03     33.18 o 
  -2   9   4       18.20        1.90      6.64 o 
  -1   9   4       54.92       99.54     12.32 o 
   0   9   4        6.23        0.00      5.69 o 
   1   9   4     1543.24     1431.51     59.73 o 
   2   9   4      412.92      337.50     23.70 o 
   3   9   4       41.22       39.82      9.48 o 
   4   9   4      105.42      103.33     13.27 o 
   5   9   4       24.31       43.61     12.32 o 
   6   9   4      866.49      900.62     44.56 o 
   7   9   4       91.19       76.79     14.22 o 
   8   9   4        3.51        9.48     11.38 o 
   9   9   4       18.48        8.53     11.38 o 
  10   9   4      291.98      270.19     25.60 o 
  11   9   4      157.18      146.94     19.91 o 
  12   9   4        1.11        1.90     11.38 o 
  13   9   4        1.80        0.95     12.32 o 
  14   9   4       57.55       73.95     19.91 o 
  15   9   4        1.32        0.95     15.17 o 
  16   9   4        7.71        0.00     17.06 o 
 -14  10   4       47.12       37.92     15.17 o 
 -13  10   4       35.76       22.75     12.32 o 
 -12  10   4       30.95       45.51     25.60 o 
 -11  10   4       11.36       19.91     10.43 o 
 -10  10   4       13.32        6.64     13.27 o 
  -9  10   4        8.13        0.95     16.12 o 
  -8  10   4      296.29      363.09     20.86 o 
  -7  10   4       42.95       27.49      9.48 o 
  -6  10   4       16.25       15.17      8.53 o 
  -5  10   4        0.02        0.00      9.48 o 
  -4  10   4      439.04      427.56     48.35 o 
  -3  10   4       49.32       14.22     10.43 o 
  -2  10   4      322.54      343.18     22.75 o 
  -1  10   4      220.64      222.79     19.91 o 
   0  10   4       75.16       74.89     13.27 o 
   1  10   4     3805.13     3740.90    140.31 o 
   2  10   4      114.05      139.36     15.17 o 
   3  10   4      225.58      135.57     18.01 o 
   4  10   4     1876.07     1826.84     77.74 o 
   5  10   4      791.52      811.51     41.71 o 
   6  10   4        1.35        0.00      8.53 o 
   7  10   4        2.24       15.17     10.43 o 
   8  10   4        1.85       11.38     11.38 o 
   9  10   4      796.56      842.79     47.40 o 
  10  10   4      259.02      281.56     28.44 o 
  11  10   4       27.04       37.92     14.22 o 
  12  10   4       34.83       30.34     14.22 o 
  13  10   4      114.35       91.96     20.86 o 
  14  10   4       35.31       34.13     16.12 o 
  15  10   4      206.93      211.41     31.28 o 
  16  10   4        3.90        9.48     18.01 o 
 -13  11   4       62.39       74.89     16.12 o 
 -12  11   4       43.21       63.52     15.17 o 
 -11  11   4       12.30       26.54     11.38 o 
 -10  11   4       54.55       50.25     12.32 o 
  -9  11   4       99.98       90.06     26.54 o 
  -8  11   4       20.65       18.96      9.48 o 
  -7  11   4      282.80      275.87     24.65 o 
  -6  11   4       31.23       29.39      9.48 o 
  -5  11   4       20.86       18.96      8.53 o 
  -4  11   4     1032.99      966.04     33.18 o 
  -3  11   4      109.40       96.70     16.12 o 
  -2  11   4      134.63      127.04     18.01 o 
  -1  11   4     2393.44     2568.19    102.39 o 
   0  11   4       71.49      130.83     17.06 o 
   1  11   4     1410.28     1402.13     61.62 o 
   2  11   4     1794.18     1704.54     73.00 o 
   3  11   4      598.99      593.46     35.08 o 
   4  11   4     1806.51     1720.66     73.95 o 
   5  11   4      727.01      585.88     36.97 o 
   6  11   4      863.26      860.80     46.45 o 
   7  11   4      129.20      116.61     18.01 o 
   8  11   4      204.16      256.91     26.54 o 
   9  11   4      861.96      764.11     45.51 o 
  10  11   4      493.95      493.92     35.08 o 
  11  11   4        8.19       15.17     13.27 o 
  12  11   4      296.09      276.82     31.28 o 
  13  11   4       76.60       64.47     18.96 o 
  14  11   4       77.33       56.88     19.91 o 
  15  11   4       53.09       77.74     22.75 o 
 -13  12   4        3.06        0.00     12.32 o 
 -12  12   4      158.71      149.79     18.96 o 
 -11  12   4        2.07        0.00      8.53 o 
 -10  12   4       95.15       72.05     14.22 o 
  -9  12   4      239.62      285.35     20.86 o 
  -8  12   4       12.04       18.96      9.48 o 
  -7  12   4      329.33      361.20     24.65 o 
  -6  12   4      232.57      204.77     25.60 o 
  -5  12   4      149.36      150.74     26.54 o 
  -4  12   4      439.30      475.91     30.34 o 
  -3  12   4      170.64      167.80     21.80 o 
  -2  12   4       43.44       21.80     12.32 o 
  -1  12   4     1303.79     1265.61     60.67 o 
   0  12   4       23.19       39.82     14.22 o 
   1  12   4     3602.29     3810.10    144.10 o 
   2  12   4      585.98      488.23     33.18 o 
   3  12   4      116.95      130.83     19.91 o 
   4  12   4      771.68      784.96     45.51 o 
   5  12   4       44.26       64.47     14.22 o 
   6  12   4      121.62      110.92     20.86 o 
   7  12   4      193.45      213.31     26.54 o 
   8  12   4      144.52      178.23     24.65 o 
   9  12   4        4.40        0.00     11.38 o 
  10  12   4        6.34        0.00     11.38 o 
  11  12   4       66.39       97.65     21.80 o 
  12  12   4       16.49        1.90     15.17 o 
  13  12   4        0.64        2.84     16.12 o 
  14  12   4       13.59       21.80     18.01 o 
  15  12   4        0.16        0.00     18.96 o 
 -12  13   4        7.25       14.22     12.32 o 
 -11  13   4      104.62      118.50     17.06 o 
 -10  13   4       13.63       21.80     11.38 o 
  -9  13   4       65.52       60.67     13.27 o 
  -8  13   4       33.36       38.87     12.32 o 
  -7  13   4       18.41       19.91     11.38 o 
  -6  13   4       18.06        4.74      9.48 o 
  -5  13   4       59.66       52.14     15.17 o 
  -4  13   4       34.80       36.97     13.27 o 
  -3  13   4       14.03       27.49     13.27 o 
  -2  13   4       17.35       39.82     14.22 o 
  -1  13   4        2.49        0.00     10.43 o 
   0  13   4      740.12      670.25     38.87 o 
   1  13   4       65.00       35.08     13.27 o 
   2  13   4      218.89      192.45     22.75 o 
   3  13   4        5.06       12.32     11.38 o 
   4  13   4       11.77       16.12     12.32 o 
   5  13   4        7.56       11.38     11.38 o 
   6  13   4       68.24       56.88     16.12 o 
   7  13   4        0.07        0.95     12.32 o 
   8  13   4       13.52       12.32     13.27 o 
   9  13   4        4.86        0.00     12.32 o 
  10  13   4      207.60      195.29     26.54 o 
  11  13   4        4.23       15.17     16.12 o 
  12  13   4      194.02      212.36     29.39 o 
  13  13   4        1.06        0.00     18.01 o 
  14  13   4        0.07        6.64     19.91 o 
 -11  14   4       15.29       16.12     13.27 o 
 -10  14   4       31.94       20.86     12.32 o 
  -9  14   4      137.81      108.07     18.96 o 
  -8  14   4        5.29        5.69     15.17 o 
  -7  14   4       71.18       91.96     15.17 o 
  -6  14   4       77.88       72.05     18.01 o 
  -5  14   4       61.24       82.48     18.01 o 
  -4  14   4       10.00       18.96     13.27 o 
  -3  14   4        0.86        1.90     12.32 o 
  -2  14   4        0.02        0.00     11.38 o 
  -1  14   4      145.00      172.54     22.75 o 
   0  14   4       61.97       75.84     17.06 o 
   1  14   4        1.43        8.53     11.38 o 
   2  14   4        0.31       15.17     11.38 o 
   3  14   4        2.33        0.95     10.43 o 
   4  14   4      109.63      133.67     20.86 o 
   5  14   4      146.18      126.09     22.75 o 
   6  14   4       90.82       73.95     18.96 o 
   7  14   4      282.23      318.54     32.23 o 
   8  14   4       53.13       73.95     18.96 o 
   9  14   4       20.01       13.27     16.12 o 
  10  14   4        9.00        0.95     15.17 o 
  11  14   4       14.65       10.43     18.01 o 
  12  14   4       37.77       73.00     21.80 o 
  13  14   4       32.92       21.80     20.86 o 
  -9  15   4       64.23       73.95     15.17 o 
  -8  15   4        0.79        1.90     11.38 o 
  -7  15   4       45.37       42.66     16.12 o 
  -6  15   4       58.69       79.63     18.01 o 
  -5  15   4       57.29       57.83     17.06 o 
  -4  15   4       51.95       46.45     16.12 o 
  -3  15   4      123.95      115.66     20.86 o 
  -2  15   4       16.43       18.96     14.22 o 
  -1  15   4       56.18       26.54     14.22 o 
   0  15   4       56.51       73.95     18.01 o 
   1  15   4       63.63       64.47     17.06 o 
   2  15   4       10.05       15.17     14.22 o 
   3  15   4        4.51        1.90     14.22 o 
   4  15   4       24.84        5.69     13.27 o 
   5  15   4       12.38       16.12     13.27 o 
   6  15   4       10.97        0.00     13.27 o 
   7  15   4       34.71       32.23     17.06 o 
   8  15   4        9.75        0.00     14.22 o 
   9  15   4        0.53        8.53     16.12 o 
  10  15   4        0.19        0.00     16.12 o 
  11  15   4       25.04       33.18     20.86 o 
  12  15   4        0.49        0.00     18.96 o 
  -8  16   4       10.98        0.00     15.17 o 
  -7  16   4        7.01        0.00     14.22 o 
  -6  16   4       14.18        4.74     14.22 o 
  -5  16   4        0.00        3.79     15.17 o 
  -4  16   4       28.54       25.60     15.17 o 
  -3  16   4       52.88       37.92     16.12 o 
  -2  16   4       17.93       19.91     14.22 o 
  -1  16   4       25.15       32.23     16.12 o 
   0  16   4        6.28        0.00     11.38 o 
   1  16   4      185.68      204.77     26.54 o 
   2  16   4       71.85       87.22     19.91 o 
   3  16   4       33.94       60.67     18.01 o 
   4  16   4        1.64        2.84     14.22 o 
   5  16   4       85.56      119.45     23.70 o 
   6  16   4       25.57       36.02     18.96 o 
   7  16   4      122.89      111.87     25.60 o 
   8  16   4      114.25      112.81     25.60 o 
   9  16   4       23.20       52.14     22.75 o 
  10  16   4       42.70       27.49     21.80 o 
  11  16   4        4.93        9.48     20.86 o 
  -6  17   4       94.24       93.85     22.75 o 
  -5  17   4        5.66       14.22     14.22 o 
  -4  17   4       85.32       94.80     19.91 o 
  -3  17   4       36.10       33.18     17.06 o 
  -2  17   4       27.13       25.60     18.01 o 
  -1  17   4       55.51       51.19     18.01 o 
   0  17   4       75.28       55.93     19.91 o 
   1  17   4       37.37       14.22     17.06 o 
   2  17   4      139.37      188.66     26.54 o 
   3  17   4      167.28      193.40     26.54 o 
   4  17   4       50.96       17.06     16.12 o 
   5  17   4       43.55       61.62     19.91 o 
   6  17   4        3.77        0.00     17.06 o 
   7  17   4       20.17       15.17     18.96 o 
   8  17   4       57.16       84.37     26.54 o 
   9  17   4        0.00        0.00     18.96 o 
  -3  18   4       26.23        8.53     16.12 o 
  -2  18   4       13.27       19.91     18.01 o 
  -1  18   4       28.78       21.80     18.01 o 
   0  18   4        1.87        2.84     17.06 o 
   1  18   4        2.05        2.84     15.17 o 
   2  18   4       66.60       56.88     20.86 o 
   3  18   4        3.78        2.84     17.06 o 
   4  18   4        3.85        8.53     16.12 o 
   5  18   4        1.38        1.90     15.17 o 
   6  18   4       10.61        1.90     17.06 o 
  -5 -16   5        6.37        0.00     14.22 o 
  -4 -16   5        1.83        0.00     18.01 o 
  -3 -16   5        4.91        0.00     12.32 o 
  -2 -16   5       55.78       26.54     14.22 o 
  -1 -16   5        1.37        0.00     14.22 o 
   0 -16   5       30.12       23.70     13.27 o 
   1 -16   5        0.44        0.00     12.32 o 
   2 -16   5       22.63       22.75     23.70 o 
   3 -16   5       29.13       35.08     26.54 o 
  -8 -15   5        3.92        1.90     13.27 o 
  -7 -15   5       46.68       38.87     15.17 o 
  -6 -15   5        0.04        0.00     11.38 o 
  -5 -15   5        4.36        0.00     12.32 o 
  -4 -15   5        0.06        0.00     11.38 o 
  -3 -15   5      149.47      159.27     19.91 o 
  -2 -15   5        5.17       24.65     13.27 o 
  -1 -15   5      194.63      250.28     22.75 o 
   0 -15   5       11.47       15.17     12.32 o 
   1 -15   5      109.27       92.91     16.12 o 
   2 -15   5        2.85        0.95     11.38 o 
   3 -15   5       36.24       34.13     22.75 o 
   4 -15   5        9.64       10.43     19.91 o 
   5 -15   5      143.04      107.13     28.44 o 
   6 -15   5       12.54       14.22     22.75 o 
 -10 -14   5        0.15        0.95     19.91 o 
  -9 -14   5       35.55       50.25     22.75 o 
  -8 -14   5        7.64       12.32     14.22 o 
  -7 -14   5       61.28       65.41     17.06 o 
  -6 -14   5      302.14      355.51     27.49 o 
  -5 -14   5       27.92       16.12     12.32 o 
  -4 -14   5      213.00      209.51     21.80 o 
  -3 -14   5       53.48       20.86     11.38 o 
  -2 -14   5       12.72        7.58     10.43 o 
  -1 -14   5       42.75       51.19     12.32 o 
   0 -14   5       80.85       91.01     19.91 o 
   1 -14   5       12.88       12.32     13.27 o 
   2 -14   5      199.30      210.46     18.96 o 
   3 -14   5        2.40        0.00     10.43 o 
   4 -14   5      109.66      103.33     23.70 o 
   5 -14   5       76.25       93.85     25.60 o 
   6 -14   5        0.02        0.95     12.32 o 
   7 -14   5        7.44       28.44     18.96 o 
   8 -14   5        0.98        0.00     17.06 o 
 -11 -13   5        0.83        0.00     22.75 o 
 -10 -13   5        0.99        0.95     18.01 o 
  -9 -13   5        0.75       10.43     13.27 o 
  -8 -13   5        4.95        0.00     11.38 o 
  -7 -13   5       13.87       18.01     16.12 o 
  -6 -13   5       12.87        7.58     12.32 o 
  -5 -13   5        4.20        6.64     10.43 o 
  -4 -13   5       75.06       74.89     14.22 o 
  -3 -13   5        0.03        0.00      9.48 o 
  -2 -13   5       29.82       27.49     10.43 o 
  -1 -13   5        0.02        0.00      8.53 o 
   0 -13   5       54.02       69.21     19.91 o 
   1 -13   5       33.26       36.97     10.43 o 
   2 -13   5       10.64        2.84      8.53 o 
   3 -13   5        5.54        7.58     12.32 o 
   4 -13   5        2.93        3.79      7.58 o 
   5 -13   5      101.42      142.20     17.06 o 
   6 -13   5        6.43       10.43     10.43 o 
   7 -13   5       37.35       41.71     13.27 o 
   8 -13   5        5.64       16.12     17.06 o 
   9 -13   5       15.05        8.53     18.01 o 
 -12 -12   5       92.63      114.71     31.28 o 
 -11 -12   5       12.77       32.23     24.65 o 
 -10 -12   5        0.04        2.84     19.91 o 
  -9 -12   5       41.76       36.97     13.27 o 
  -8 -12   5       12.30       14.22     11.38 o 
  -7 -12   5       22.96       26.54     12.32 o 
  -6 -12   5      434.01      454.10     28.44 o 
  -5 -12   5        0.91        5.69     10.43 o 
  -4 -12   5      110.20      120.40     15.17 o 
  -3 -12   5      107.62       90.06     13.27 o 
  -2 -12   5        0.37        0.00      8.53 o 
  -1 -12   5       18.38        0.95      8.53 o 
   0 -12   5       87.66      103.33     14.22 o 
   1 -12   5       61.41       72.05     11.38 o 
   2 -12   5      154.81      151.68     11.38 o 
   3 -12   5       36.15       36.97      7.58 o 
   4 -12   5      494.30      510.98     21.80 o 
   5 -12   5      313.32      320.43     33.18 o 
   6 -12   5       53.68       75.84     13.27 o 
   7 -12   5        2.29        0.00      9.48 o 
   8 -12   5       36.46       54.04     14.22 o 
   9 -12   5        4.11       10.43     16.12 o 
  10 -12   5       97.59      132.72     26.54 o 
  11 -12   5       36.74        0.00     18.01 o 
 -13 -11   5        0.99        0.00     21.80 o 
 -12 -11   5        0.30        0.00     18.01 o 
 -11 -11   5      101.80       61.62     22.75 o 
 -10 -11   5       12.35        7.58     12.32 o 
  -9 -11   5       75.79       88.17     18.96 o 
  -8 -11   5       52.06       57.83     14.22 o 
  -7 -11   5      552.90      702.48     33.18 o 
  -6 -11   5      681.93      726.19     33.18 o 
  -5 -11   5       32.58       57.83     12.32 o 
  -4 -11   5        2.74       13.27      9.48 o 
  -3 -11   5       18.57        8.53      8.53 o 
  -2 -11   5       12.59        0.95      7.58 o 
  -1 -11   5        4.91        5.69      9.48 o 
   0 -11   5      798.59      762.21     31.28 o 
   1 -11   5       25.03       28.44      6.64 o 
   2 -11   5        1.25        3.79      6.64 o 
   3 -11   5       14.39       16.12      4.74 o 
   4 -11   5       51.86       68.26     11.38 o 
   5 -11   5      176.81      209.51     11.38 o 
   6 -11   5      320.15      316.64     21.80 o 
   7 -11   5       17.74       26.54     10.43 o 
   8 -11   5       52.57       69.21     18.01 o 
   9 -11   5        0.03        0.00     13.27 o 
  10 -11   5       28.17       29.39     18.96 o 
  11 -11   5        5.71        2.84     18.01 o 
  12 -11   5        4.41        0.00     19.91 o 
 -14 -10   5        1.02       15.17     18.01 o 
 -13 -10   5        8.27       28.44     21.80 o 
 -12 -10   5       55.74       77.74     24.65 o 
 -11 -10   5       30.79       51.19     22.75 o 
 -10 -10   5       20.20        3.79     11.38 o 
  -9 -10   5        3.97        0.00     18.96 o 
  -8 -10   5       15.87       18.96     10.43 o 
  -7 -10   5       17.61       12.32     10.43 o 
  -6 -10   5       10.75        7.58      9.48 o 
  -5 -10   5        5.73        0.95      8.53 o 
  -4 -10   5       68.41       88.17     13.27 o 
  -3 -10   5        0.11        0.00      7.58 o 
  -2 -10   5       11.49       10.43      8.53 o 
  -1 -10   5       54.07       51.19      8.53 o 
   0 -10   5      118.44      105.23     14.22 o 
   1 -10   5       11.57        8.53      3.79 o 
   2 -10   5      333.53      367.83     15.17 o 
   3 -10   5        0.79        7.58      3.79 o 
   4 -10   5      463.53      400.07     53.09 o 
   5 -10   5       71.13       87.22     18.01 o 
   6 -10   5      317.60      365.94     15.17 o 
   7 -10   5       79.10       91.01     13.27 o 
   8 -10   5        2.59        0.00      8.53 o 
   9 -10   5       84.56       62.57     20.86 o 
  10 -10   5       11.53       12.32     16.12 o 
  11 -10   5        0.40        0.00     16.12 o 
  12 -10   5        1.30        0.95     17.06 o 
  13 -10   5        0.05       10.43     20.86 o 
 -14  -9   5       38.08       49.30     20.86 o 
 -13  -9   5       51.39       49.30     20.86 o 
 -12  -9   5        5.33        3.79     17.06 o 
 -11  -9   5       12.92       20.86     18.96 o 
 -10  -9   5       61.07       48.35     14.22 o 
  -9  -9   5       52.16       18.96     18.01 o 
  -8  -9   5        1.48        0.95     12.32 o 
  -7  -9   5      210.98      172.54     17.06 o 
  -6  -9   5      651.10      716.71     36.97 o 
  -5  -9   5      261.52      248.38     18.96 o 
  -4  -9   5       99.85       99.54     13.27 o 
  -3  -9   5      419.55      366.88     21.80 o 
  -2  -9   5      159.90      176.33     14.22 o 
  -1  -9   5     1119.53     1076.01     36.02 o 
   0  -9   5       17.65       27.49      4.74 o 
   1  -9   5      135.76      119.45     11.38 o 
   2  -9   5       11.17        7.58      4.74 o 
   3  -9   5       56.29       40.76     14.22 o 
   4  -9   5      127.91      134.62     10.43 o 
   5  -9   5      916.90      877.87     25.60 o 
   6  -9   5      748.80      718.60     21.80 o 
   7  -9   5       38.31       45.51     13.27 o 
   8  -9   5        1.54        3.79     10.43 o 
   9  -9   5        7.01        0.00     16.12 o 
  10  -9   5      237.12      243.64     33.18 o 
  11  -9   5       12.08       32.23     18.96 o 
  12  -9   5        3.05        0.00     16.12 o 
  13  -9   5        1.55        0.00     18.01 o 
  14  -9   5        3.19        9.48     20.86 o 
 -15  -8   5       17.98       20.86     19.91 o 
 -14  -8   5        2.48        0.00     15.17 o 
 -13  -8   5      187.69      206.67     30.34 o 
 -12  -8   5       31.80       32.23     18.01 o 
 -11  -8   5      171.19      182.97     27.49 o 
 -10  -8   5        1.88        0.00      8.53 o 
  -9  -8   5      317.00      371.62     23.70 o 
  -8  -8   5       49.03       49.30     11.38 o 
  -7  -8   5       29.06       52.14     12.32 o 
  -6  -8   5     1058.78     1053.25     37.92 o 
  -5  -8   5      638.22      678.78     28.44 o 
  -4  -8   5       78.09       70.15     10.43 o 
  -3  -8   5       72.18       70.15      9.48 o 
  -2  -8   5      323.33      346.03     16.12 o 
  -1  -8   5       14.73       16.12      3.79 o 
   0  -8   5     1007.96     1105.39     34.13 o 
   1  -8   5        0.02        0.00      2.84 o 
   2  -8   5       65.29       30.34     18.96 o 
   3  -8   5       20.96       18.01      3.79 o 
   4  -8   5        9.64       17.06      4.74 o 
   5  -8   5      136.46      116.61      8.53 o 
   6  -8   5      118.92      126.09     10.43 o 
   7  -8   5       61.66       74.89      7.58 o 
   8  -8   5      183.73      200.03     18.96 o 
   9  -8   5        0.19        0.00      7.58 o 
  10  -8   5      926.35     1054.20     62.57 o 
  11  -8   5       19.67       21.80     16.12 o 
  12  -8   5       87.81       77.74     21.80 o 
  13  -8   5        0.66        1.90     17.06 o 
  14  -8   5       73.00       72.05     26.54 o 
 -16  -7   5       22.21       10.43     19.91 o 
 -15  -7   5        1.77        0.00     15.17 o 
 -14  -7   5        4.72        0.00     17.06 o 
 -13  -7   5      461.83      456.00     43.61 o 
 -12  -7   5       23.39        7.58     13.27 o 
 -11  -7   5      803.47      800.13     51.19 o 
 -10  -7   5        2.51        5.69     10.43 o 
  -9  -7   5     1054.75     1140.47     40.76 o 
  -8  -7   5      327.25      342.24     43.61 o 
  -7  -7   5       30.74       39.82     10.43 o 
  -6  -7   5      281.05      296.73     18.96 o 
  -5  -7   5      472.11      478.75     28.44 o 
  -4  -7   5       67.77       66.36     17.06 o 
  -3  -7   5     2338.71     2199.41     64.47 o 
  -2  -7   5        0.84        0.00      3.79 o 
  -1  -7   5       16.78       18.01      2.84 o 
   0  -7   5      419.05      453.15     16.12 o 
   1  -7   5      616.83      562.18     46.45 o 
   2  -7   5       39.83       30.34      9.48 o 
   3  -7   5      286.39      255.02     11.38 o 
   4  -7   5     1393.03     1445.73     33.18 o 
   5  -7   5     3730.37     3698.24     80.58 o 
   6  -7   5       15.79       10.43      4.74 o 
   7  -7   5      286.10      242.69     11.38 o 
   8  -7   5      398.37      426.61     23.70 o 
   9  -7   5        5.57        5.69      6.64 o 
  10  -7   5      121.73      150.74     13.27 o 
  11  -7   5      920.00      952.76     56.88 o 
  12  -7   5       60.74       77.74     22.75 o 
  13  -7   5      801.21      955.61     62.57 o 
  14  -7   5       88.91       70.15     27.49 o 
  15  -7   5      123.87      121.35     32.23 o 
 -16  -6   5      171.48      196.24     33.18 o 
 -15  -6   5       28.66       35.08     19.91 o 
 -14  -6   5      547.47      613.37     48.35 o 
 -13  -6   5       57.96       86.27     19.91 o 
 -12  -6   5      122.64       95.75     22.75 o 
 -11  -6   5        0.01        5.69     15.17 o 
 -10  -6   5     1069.08     1022.92     78.69 o 
  -9  -6   5      170.64      193.40     16.12 o 
  -8  -6   5      879.54      918.63     62.57 o 
  -7  -6   5      153.38       95.75     12.32 o 
  -6  -6   5     3650.31     3666.95     97.65 o 
  -5  -6   5      879.86      911.05     31.28 o 
  -4  -6   5     1099.20     1087.38     36.97 o 
  -3  -6   5      481.20      519.52     20.86 o 
  -2  -6   5       72.72       81.53      4.74 o 
  -1  -6   5        6.21        0.95      3.79 o 
   0  -6   5     4822.74     5166.72    106.18 o 
   1  -6   5       73.01       59.73      6.64 o 
   2  -6   5       58.54       42.66      7.58 o 
   3  -6   5     1431.36     1398.33     33.18 o 
   4  -6   5     1401.12     1428.67     34.13 o 
   5  -6   5      157.14      135.57      7.58 o 
   6  -6   5     3223.19     3131.32     66.36 o 
   7  -6   5        8.11       10.43      5.69 o 
   8  -6   5     1157.09     1146.16     29.39 o 
   9  -6   5        0.68        0.95      5.69 o 
  10  -6   5     1607.27     1828.74     57.83 o 
  11  -6   5       16.82       23.70     16.12 o 
  12  -6   5      307.02      304.32     35.08 o 
  13  -6   5       42.35       50.25     21.80 o 
  14  -6   5      259.73      364.04     39.82 o 
  15  -6   5       65.44       66.36     23.70 o 
  16  -6   5      164.03      181.07     36.97 o 
 -16  -5   5       35.01       28.44     20.86 o 
 -15  -5   5       55.84       35.08     19.91 o 
 -14  -5   5      151.80      200.98     30.34 o 
 -13  -5   5      478.64      455.05     38.87 o 
 -12  -5   5      250.75      210.46     28.44 o 
 -11  -5   5     3326.77     3145.54    127.04 o 
 -10  -5   5      185.14      183.92     16.12 o 
  -9  -5   5       32.57       44.56     10.43 o 
  -8  -5   5        0.41        0.00      5.69 o 
  -7  -5   5     1114.80     1110.13     69.21 o 
  -6  -5   5        9.20       11.38      5.69 o 
  -5  -5   5     5686.98     6051.23    156.42 o 
  -4  -5   5       91.38      106.18     15.17 o 
  -3  -5   5      114.82      171.59     11.38 o 
  -2  -5   5      552.82      612.42     18.96 o 
  -1  -5   5     3687.49     3970.32     84.37 o 
   0  -5   5        0.07        0.00      2.84 o 
   1  -5   5     2037.27     2158.65     46.45 o 
   2  -5   5      247.05      206.67     14.22 o 
   3  -5   5     1267.42     1284.57     29.39 o 
   4  -5   5       44.87       39.82      6.64 o 
   5  -5   5     1165.27     1294.05     33.18 o 
   6  -5   5      427.32      484.44     21.80 o 
   7  -5   5       12.05        5.69      2.84 o 
   8  -5   5      258.92      273.03     26.54 o 
   9  -5   5        0.18        3.79      7.58 o 
  10  -5   5        2.88        3.79      6.64 o 
  11  -5   5        9.30        6.64      6.64 o 
  12  -5   5       40.22       35.08     16.12 o 
  13  -5   5      229.15      146.00     28.44 o 
  14  -5   5       77.82       88.17     22.75 o 
  15  -5   5        0.00        6.64     19.91 o 
  16  -5   5        0.22        0.00     20.86 o 
 -17  -4   5        7.35        3.79     18.01 o 
 -16  -4   5       14.93        2.84     17.06 o 
 -15  -4   5        1.22        0.00     11.38 o 
 -14  -4   5       56.65       92.91     22.75 o 
 -13  -4   5       14.61       18.01     16.12 o 
 -12  -4   5        5.16        0.95     11.38 o 
 -11  -4   5       68.64       73.95     17.06 o 
 -10  -4   5       97.54       90.06     13.27 o 
  -9  -4   5        4.42       14.22      3.79 o 
  -8  -4   5      321.72      272.08     16.12 o 
  -7  -4   5     1100.54     1023.86     34.13 o 
  -6  -4   5      123.05      113.76     10.43 o 
  -5  -4   5        0.07        3.79      5.69 o 
  -4  -4   5     3064.22     3119.00     83.43 o 
  -3  -4   5       96.18      130.83      9.48 o 
  -2  -4   5     2114.97     1870.45     39.82 o 
  -1  -4   5      106.28       82.48      4.74 o 
   0  -4   5     1392.64     1368.00     32.23 o 
   1  -4   5       20.57       17.06      1.90 o 
   2  -4   5      129.96      139.36      5.69 o 
   3  -4   5       50.11       50.25      8.53 o 
   4  -4   5       66.52       77.74      7.58 o 
   5  -4   5       71.58       72.05      7.58 o 
   6  -4   5     1871.38     1873.29     40.76 o 
   7  -4   5      134.48      150.74      8.53 o 
   8  -4   5       79.31       60.67      9.48 o 
   9  -4   5        9.49       13.27      4.74 o 
  10  -4   5      321.45      281.56     18.01 o 
  11  -4   5      527.36      548.91     24.65 o 
  12  -4   5       65.62       66.36     19.91 o 
  13  -4   5        8.20        7.58     14.22 o 
  14  -4   5       14.38        0.95     14.22 o 
  15  -4   5       43.12       37.92     19.91 o 
  16  -4   5      183.54      237.95     36.02 o 
 -17  -3   5        0.02        0.95     18.01 o 
 -16  -3   5       11.79       21.80     19.91 o 
 -15  -3   5       51.41       60.67     19.91 o 
 -14  -3   5       16.09        0.00     13.27 o 
 -13  -3   5       22.62       11.38     14.22 o 
 -12  -3   5        0.76        0.00     11.38 o 
 -11  -3   5     1078.37     1048.51     35.08 o 
 -10  -3   5      149.84      136.52      9.48 o 
  -9  -3   5       72.70       64.47      7.58 o 
  -8  -3   5      128.73      131.78      7.58 o 
  -7  -3   5       10.92        0.95      2.84 o 
  -6  -3   5        1.20        0.95      4.74 o 
  -5  -3   5     4355.81     4326.78    112.81 o 
  -4  -3   5      827.10      941.39     48.35 o 
  -3  -3   5     1847.99     1657.14     47.40 o 
  -2  -3   5       71.95       74.89      6.64 o 
  -1  -3   5     3805.65     4106.83    100.49 o 
   0  -3   5      257.12      285.35     10.43 o 
   1  -3   5     8844.43    10396.02    254.07 o 
   2  -3   5       92.86      131.78      5.69 o 
   3  -3   5      327.92      513.83     17.06 o 
   4  -3   5      706.86      763.16     27.49 o 
   5  -3   5     6600.90     7208.77    141.26 o 
   6  -3   5     1305.36     1391.70     33.18 o 
   7  -3   5      390.57      385.85     18.96 o 
   8  -3   5      271.79      284.41     23.70 o 
   9  -3   5      174.05      255.97     15.17 o 
  10  -3   5     1384.49     1385.06     35.08 o 
  11  -3   5      359.49      355.51     18.96 o 
  12  -3   5       10.44       14.22      7.58 o 
  13  -3   5       26.01       29.39     15.17 o 
  14  -3   5        5.84        0.95     15.17 o 
  15  -3   5        8.99        0.00     14.22 o 
  16  -3   5       16.27       32.23     20.86 o 
  17  -3   5        4.71        0.00     21.80 o 
 -17  -2   5       39.50       53.09     21.80 o 
 -16  -2   5      312.09      400.07     42.66 o 
 -15  -2   5        0.59        5.69     14.22 o 
 -14  -2   5       41.66       33.18     16.12 o 
 -13  -2   5       29.11       17.06      9.48 o 
 -12  -2   5      108.73       97.65     12.32 o 
 -11  -2   5        0.21        0.00      5.69 o 
 -10  -2   5      908.99      838.05     30.34 o 
  -9  -2   5        8.88        9.48      3.79 o 
  -8  -2   5      116.27      138.41     18.01 o 
  -7  -2   5       21.79       18.96      8.53 o 
  -6  -2   5    11061.18    12005.76    242.69 o 
  -5  -2   5     1620.08     1632.50     44.56 o 
  -4  -2   5     2016.31     2063.85     52.14 o 
  -3  -2   5     4405.58     4715.47    126.09 o 
  -2  -2   5       41.15       73.95     18.01 o 
  -1  -2   5        5.33        4.74      2.84 o 
   1  -2   5     3858.47     3437.53     86.27 o 
   2  -2   5      654.33      690.16     18.96 o 
   3  -2   5      310.65      382.05     11.38 o 
   4  -2   5     1425.70     1331.02     49.30 o 
   5  -2   5     2469.46     2660.15     70.15 o 
   6  -2   5       73.00       72.05      4.74 o 
   7  -2   5      896.50      914.84     22.75 o 
   8  -2   5      676.18      679.73     18.96 o 
   9  -2   5      241.60      232.27     18.96 o 
  10  -2   5        9.91       10.43      3.79 o 
  11  -2   5     1400.31     1417.29     35.08 o 
  12  -2   5      402.53      352.66     31.28 o 
  13  -2   5       72.01       83.43     19.91 o 
  14  -2   5      191.48      214.25     29.39 o 
  15  -2   5        0.42        2.84     16.12 o 
  16  -2   5      156.32      141.26     30.34 o 
  17  -2   5       30.03       35.08     22.75 o 
 -17  -1   5       22.43        5.69     18.01 o 
 -16  -1   5        3.60        1.90     17.06 o 
 -15  -1   5        0.72        0.00     15.17 o 
 -14  -1   5       25.00       28.44     18.96 o 
 -13  -1   5      135.19      177.28     16.12 o 
 -12  -1   5       42.03       36.97      9.48 o 
 -11  -1   5       39.58       54.04      9.48 o 
 -10  -1   5      522.79      550.80     23.70 o 
  -9  -1   5       25.60       22.75      4.74 o 
  -8  -1   5      743.17      724.29     19.91 o 
  -7  -1   5      666.45      616.21     16.12 o 
  -6  -1   5     1897.57     1905.53     46.45 o 
  -5  -1   5      911.11     1053.25     41.71 o 
  -4  -1   5     1428.40     1222.95     36.97 o 
  -3  -1   5     8953.59     9299.16    222.79 o 
  -2  -1   5     1375.71     1709.29     46.45 o 
  -1  -1   5     2955.95     2868.72     74.89 o 
   0  -1   5     6322.91     6830.50    165.90 o 
   1  -1   5      631.43      730.93     22.75 o 
   2  -1   5      164.43      192.45      7.58 o 
   3  -1   5     8071.56     8531.26    292.94 o 
   4  -1   5     1096.56     1295.00     52.14 o 
   5  -1   5     2673.25     2905.69    105.23 o 
   6  -1   5      783.74     1070.32     29.39 o 
   7  -1   5      684.47      716.71     21.80 o 
   8  -1   5     3092.01     3396.77     85.32 o 
   9  -1   5     2843.59     2848.81     63.52 o 
  10  -1   5      136.86      134.62      8.53 o 
  11  -1   5     1158.49     1256.13     36.02 o 
  12  -1   5      267.32      310.95     19.91 o 
  13  -1   5      345.52      323.28     19.91 o 
  14  -1   5        4.04        4.74     12.32 o 
  15  -1   5        7.47       11.38     14.22 o 
  16  -1   5        0.53        0.95     14.22 o 
  17  -1   5      246.42      323.28     42.66 o 
 -17   0   5        5.58       11.38     18.01 o 
 -16   0   5      266.78      300.52     35.08 o 
 -15   0   5      227.25      228.47     20.86 o 
 -14   0   5      601.40      608.63     29.39 o 
 -13   0   5      450.70      479.70     24.65 o 
 -12   0   5      223.88      194.34     16.12 o 
 -11   0   5       69.10       69.21     10.43 o 
 -10   0   5      451.50      424.71     19.91 o 
  -9   0   5      117.84      105.23     11.38 o 
  -8   0   5     2904.77     2792.88     61.62 o 
  -7   0   5      340.99      298.63     10.43 o 
  -6   0   5      597.69      770.74     17.06 o 
  -5   0   5     1083.42     1319.65     24.65 o 
  -4   0   5      159.01      121.35     41.71 o 
  -3   0   5      288.60      291.04     13.27 o 
  -2   0   5     3329.53     3696.34     98.59 o 
  -1   0   5     6471.76     6876.96    181.07 o 
   0   0   5      594.24      473.06     18.96 o 
   1   0   5      296.86      279.67      7.58 o 
   2   0   5     7663.57     8426.03    189.60 o 
   3   0   5     1570.05     1514.94     69.21 o 
   4   0   5     1761.46     1855.28     57.83 o 
   5   0   5      242.46      291.99     13.27 o 
   6   0   5     5289.20     6044.59    134.62 o 
   7   0   5     1577.60     1623.96     38.87 o 
   8   0   5        0.15        0.95      3.79 o 
   9   0   5     1623.55     1583.20     44.56 o 
  10   0   5        7.32        7.58      3.79 o 
  11   0   5      634.61      604.84     18.96 o 
  12   0   5       23.25       20.86      5.69 o 
  13   0   5      105.02      109.02     11.38 o 
  14   0   5      136.82      198.14     28.44 o 
  15   0   5       21.48       35.08     16.12 o 
  16   0   5        5.16        0.00     15.17 o 
  17   0   5       69.32      102.39     26.54 o 
 -17   1   5       97.75      149.79     30.34 o 
 -16   1   5       27.48       29.39     13.27 o 
 -15   1   5      117.30      113.76     15.17 o 
 -14   1   5       32.20       45.51     12.32 o 
 -13   1   5     1330.88     1388.85     47.40 o 
 -12   1   5      454.06      456.95     23.70 o 
 -11   1   5      493.51      457.89     21.80 o 
 -10   1   5     1984.91     2017.39     58.78 o 
  -9   1   5       59.55       71.10      8.53 o 
  -8   1   5     1321.41     1409.71     32.23 o 
  -7   1   5       31.20       29.39      5.69 o 
  -6   1   5      923.20     1160.38     30.34 o 
  -5   1   5     2676.65     2455.38     55.93 o 
  -4   1   5      449.77      454.10     25.60 o 
  -3   1   5      553.05      555.54     71.10 o 
  -2   1   5      724.57      758.42     24.65 o 
  -1   1   5     1576.96     1639.13     36.97 o 
   0   1   5     7060.86     7638.22    171.59 o 
   1   1   5     4081.51     4912.65    115.66 o 
   2   1   5     3081.28     3303.86     77.74 o 
   3   1   5     9847.30    11103.24    288.20 o 
   4   1   5      664.08      661.72     51.19 o 
   5   1   5      924.32      792.55     17.06 o 
   6   1   5      401.26      279.67     15.17 o 
   7   1   5      140.09      160.22      8.53 o 
   8   1   5     1291.95     1345.24     33.18 o 
   9   1   5       37.78       54.04      8.53 o 
  10   1   5       23.57       23.70      5.69 o 
  11   1   5       54.92       40.76      6.64 o 
  12   1   5      399.47      415.23     16.12 o 
  13   1   5       26.51       59.73      9.48 o 
  14   1   5       52.83       45.51      9.48 o 
  15   1   5       64.47       71.10     19.91 o 
  16   1   5        0.35       17.06     18.01 o 
  17   1   5      298.91      382.05     41.71 o 
  18   1   5        1.48        0.00     18.96 o 
 -17   2   5       74.75       68.26     17.06 o 
 -16   2   5        0.73        0.00     10.43 o 
 -15   2   5       73.97       91.96     15.17 o 
 -14   2   5       10.44        0.00     13.27 o 
 -13   2   5      130.68      113.76     18.01 o 
 -12   2   5      230.82      249.33     18.96 o 
 -11   2   5       28.80       18.01     10.43 o 
 -10   2   5      147.43      133.67     13.27 o 
  -9   2   5        1.35        0.00      4.74 o 
  -8   2   5        1.34        0.00      4.74 o 
  -7   2   5     2967.23     3112.36     67.31 o 
  -6   2   5      557.76      568.81     16.12 o 
  -5   2   5       73.21      146.94      9.48 o 
  -4   2   5     1347.40     1440.05     34.13 o 
  -3   2   5      344.97      234.16      7.58 o 
  -2   2   5    15683.62    17363.04    588.72 o 
  -1   2   5      211.94      174.44     15.17 o 
   0   2   5     2762.51     2909.48     85.32 o 
   1   2   5       87.52       71.10     10.43 o 
   2   2   5     7050.18     8735.08    191.50 o 
   3   2   5      398.84      393.43     25.60 o 
   4   2   5      740.40      603.89     16.12 o 
   5   2   5      861.01      756.52     22.75 o 
   6   2   5     3577.69     3984.54     91.01 o 
   7   2   5      159.14      220.89      8.53 o 
   8   2   5     2065.15     1975.68     50.25 o 
   9   2   5      348.14      337.50     15.17 o 
  10   2   5        0.32        0.00      6.64 o 
  11   2   5       19.23       22.75      5.69 o 
  12   2   5      776.42      669.30     24.65 o 
  13   2   5       86.33      112.81      9.48 o 
  14   2   5      485.40      488.23     21.80 o 
  15   2   5        8.85       27.49     13.27 o 
  16   2   5      178.73      186.76     29.39 o 
  17   2   5        2.16       22.75     19.91 o 
  18   2   5       22.36       11.38     19.91 o 
 -17   3   5       59.66       66.36     20.86 o 
 -16   3   5       99.19      137.46     22.75 o 
 -15   3   5       67.69       95.75     21.80 o 
 -14   3   5        0.44        4.74     10.43 o 
 -13   3   5      285.01      297.68     20.86 o 
 -12   3   5       49.83       46.45      9.48 o 
 -11   3   5        0.37        2.84      6.64 o 
 -10   3   5      241.23      254.07     17.06 o 
  -9   3   5      436.11      451.26     20.86 o 
  -8   3   5       35.61       35.08      6.64 o 
  -7   3   5     6426.67     6563.16    170.64 o 
  -6   3   5     1246.14     1242.86     28.44 o 
  -5   3   5      585.04      853.22     18.96 o 
  -4   3   5     1796.15     1934.91     40.76 o 
  -3   3   5     1123.56     1144.26     35.08 o 
  -2   3   5      565.84      610.53    109.02 o 
  -1   3   5     5883.40     6136.55    148.84 o 
   0   3   5      662.02      883.56     22.75 o 
   1   3   5     5229.81     5317.46    133.67 o 
   2   3   5       33.61       28.44      3.79 o 
   3   3   5     8987.81     9292.52    219.94 o 
   4   3   5       83.02       67.31      6.64 o 
   5   3   5      136.44      200.98      7.58 o 
   6   3   5       42.09       55.93      4.74 o 
   7   3   5      349.28      275.87     15.17 o 
   8   3   5     1817.74     1844.85     53.09 o 
   9   3   5      352.34      359.30     23.70 o 
  10   3   5       62.66       51.19      7.58 o 
  11   3   5      657.78      469.27     25.60 o 
  12   3   5       49.37       31.28     17.06 o 
  13   3   5        2.91        0.00      3.79 o 
  14   3   5        0.70        0.00      5.69 o 
  15   3   5        0.25       17.06     14.22 o 
  16   3   5       13.12       18.01     16.12 o 
  17   3   5        1.21       16.12     18.96 o 
  18   3   5       33.54       51.19     23.70 o 
 -16   4   5      111.89      182.97     19.91 o 
 -15   4   5       12.07        6.64     10.43 o 
 -14   4   5       22.23       24.65     11.38 o 
 -13   4   5      118.63       99.54     13.27 o 
 -12   4   5      133.80      155.48     15.17 o 
 -11   4   5       17.34       29.39     13.27 o 
 -10   4   5        1.98        0.00      6.64 o 
  -9   4   5      204.25      200.98     15.17 o 
  -8   4   5        0.67        1.90      4.74 o 
  -7   4   5       51.18       58.78      7.58 o 
  -6   4   5        3.47       10.43      4.74 o 
  -5   4   5     1801.32     1884.67     40.76 o 
  -4   4   5      750.97      904.41     21.80 o 
  -3   4   5     1002.46     1236.22     33.18 o 
  -2   4   5        2.90        0.00      3.79 o 
  -1   4   5      842.63      881.66     24.65 o 
   0   4   5       12.91       46.45      5.69 o 
   1   4   5     9495.17     9529.53    334.65 o 
   2   4   5     2341.46     1972.84     74.89 o 
   3   4   5      455.67      393.43     21.80 o 
   4   4   5     3780.61     3541.81    118.50 o 
   5   4   5      194.55      170.64     13.27 o 
   6   4   5     1112.91     1067.47     39.82 o 
   7   4   5      142.84      192.45     13.27 o 
   8   4   5       77.03       66.36      7.58 o 
   9   4   5      459.66      331.81     20.86 o 
  10   4   5       80.72       88.17      9.48 o 
  11   4   5      308.43      288.20     16.12 o 
  12   4   5      141.35      137.46     14.22 o 
  13   4   5       25.44       40.76      9.48 o 
  14   4   5      418.26      385.85     24.65 o 
  15   4   5        3.18        8.53      8.53 o 
  16   4   5       12.40        1.90     13.27 o 
  17   4   5        0.02        0.95     16.12 o 
  18   4   5      108.76       69.21     22.75 o 
 -16   5   5        1.83        0.00     11.38 o 
 -15   5   5        2.76        6.64     11.38 o 
 -14   5   5      158.97      134.62     17.06 o 
 -13   5   5       41.92       50.25     11.38 o 
 -12   5   5       79.13       76.79     12.32 o 
 -11   5   5      102.43       79.63     11.38 o 
 -10   5   5       37.99       34.13     21.80 o 
  -9   5   5       78.67       75.84     11.38 o 
  -8   5   5      185.59      204.77     14.22 o 
  -7   5   5      632.06      581.14     32.23 o 
  -6   5   5       20.92       26.54      5.69 o 
  -5   5   5     1284.39     1148.06     29.39 o 
  -4   5   5     1253.97     1385.06     34.13 o 
  -3   5   5     2129.21     1877.08     53.09 o 
  -2   5   5      436.25      601.99     23.70 o 
  -1   5   5     2085.60     1887.51     59.73 o 
   0   5   5     2589.79     2957.83     98.59 o 
   1   5   5     1672.71     1713.08     64.47 o 
   2   5   5       57.37       95.75      9.48 o 
   3   5   5      624.11      588.72     24.65 o 
   4   5   5     1091.47     1040.93     43.61 o 
   5   5   5      187.30      236.06     15.17 o 
   6   5   5      167.72      207.62     15.17 o 
   7   5   5     2010.35     2152.01     83.43 o 
   8   5   5       32.93       46.45      9.48 o 
   9   5   5     2309.43     2127.36     83.43 o 
  10   5   5        3.96       29.39      7.58 o 
  11   5   5        2.63        4.74      7.58 o 
  12   5   5       10.74       14.22      9.48 o 
  13   5   5      128.10       98.59     13.27 o 
  14   5   5       13.25       19.91      9.48 o 
  15   5   5       58.69       70.15     10.43 o 
  16   5   5       78.43       82.48     21.80 o 
  17   5   5      161.50      191.50     30.34 o 
 -16   6   5      155.07      148.84     18.96 o 
 -15   6   5        0.04        0.00     10.43 o 
 -14   6   5        0.13        1.90      9.48 o 
 -13   6   5        0.01        0.00      9.48 o 
 -12   6   5       50.60       26.54      9.48 o 
 -11   6   5       14.26       11.38      8.53 o 
 -10   6   5     1823.47     1788.92     55.93 o 
  -9   6   5      364.08      366.88     19.91 o 
  -8   6   5      660.98      607.68     53.09 o 
  -7   6   5       57.79       52.14      7.58 o 
  -6   6   5      425.68      390.59     11.38 o 
  -5   6   5       25.40       23.70      5.69 o 
  -4   6   5     1402.48     1364.20     38.87 o 
  -3   6   5      509.79      407.65     20.86 o 
  -2   6   5     1638.62     1686.53     59.73 o 
  -1   6   5     3500.27     4122.00    160.22 o 
   0   6   5     3634.47     3683.07    112.81 o 
   1   6   5     2442.69     2558.71    110.92 o 
   2   6   5     1043.46     1148.06     56.88 o 
   3   6   5      153.76      182.97     18.01 o 
   4   6   5      440.28      336.55     23.70 o 
   5   6   5       48.33       82.48     13.27 o 
   6   6   5      721.62      733.77     35.08 o 
   7   6   5        0.22        1.90      5.69 o 
   8   6   5       29.92       28.44      9.48 o 
   9   6   5        0.49        0.00      6.64 o 
  10   6   5      428.43      442.73     27.49 o 
  11   6   5       70.67       70.15     13.27 o 
  12   6   5      275.78      352.66     28.44 o 
  13   6   5      118.06      102.39     18.01 o 
  14   6   5       84.19       83.43     12.32 o 
  15   6   5       53.19       40.76     10.43 o 
  16   6   5        0.09        0.95      8.53 o 
  17   6   5       39.30       55.93     22.75 o 
 -15   7   5       40.18       68.26     15.17 o 
 -14   7   5       11.73        2.84     10.43 o 
 -13   7   5        0.15        0.00      8.53 o 
 -12   7   5        1.99        0.00     19.91 o 
 -11   7   5        0.03        1.90     11.38 o 
 -10   7   5      723.63      704.38     48.35 o 
  -9   7   5       60.57       49.30     10.43 o 
  -8   7   5      157.29      141.26     13.27 o 
  -7   7   5      101.04      109.02     11.38 o 
  -6   7   5        2.87        4.74      8.53 o 
  -5   7   5      144.60      112.81     15.17 o 
  -4   7   5      211.57      193.40     12.32 o 
  -3   7   5      631.85      834.26     38.87 o 
  -2   7   5      210.45      236.06     18.01 o 
  -1   7   5       85.24       60.67     11.38 o 
   0   7   5      916.78      897.78     34.13 o 
   1   7   5       11.17        0.00      7.58 o 
   2   7   5     1871.50     1732.04     79.63 o 
   3   7   5     3130.85     3281.11    107.13 o 
   4   7   5     2182.04     2418.41     82.48 o 
   5   7   5       34.08       42.66     11.38 o 
   6   7   5      248.98      241.75     17.06 o 
   7   7   5      155.09      119.45     15.17 o 
   8   7   5       16.78       25.60      9.48 o 
   9   7   5      967.33      854.17     43.61 o 
  10   7   5        4.98        1.90      8.53 o 
  11   7   5      813.75      753.68     42.66 o 
  12   7   5      437.77      401.96     29.39 o 
  13   7   5        8.58       12.32     14.22 o 
  14   7   5       61.19       57.83     18.01 o 
  15   7   5      449.72      472.12     38.87 o 
  16   7   5       12.78       14.22     10.43 o 
  17   7   5      120.17      154.53     32.23 o 
 -15   8   5        6.91        0.00     12.32 o 
 -14   8   5       83.02       73.00     14.22 o 
 -13   8   5        4.76        3.79     14.22 o 
 -12   8   5      102.11      114.71     15.17 o 
 -11   8   5      119.70      128.93     15.17 o 
 -10   8   5      903.91      859.86     34.13 o 
  -9   8   5       81.32       61.62     10.43 o 
  -8   8   5       25.68       21.80     10.43 o 
  -7   8   5       22.30       23.70      8.53 o 
  -6   8   5      148.78      162.11     13.27 o 
  -5   8   5      213.46      196.24     28.44 o 
  -4   8   5     2045.19     2058.16     59.73 o 
  -3   8   5      508.76      532.79     28.44 o 
  -2   8   5     3876.84     3806.31    141.26 o 
  -1   8   5      270.99      360.25     23.70 o 
   0   8   5      494.12      526.15     27.49 o 
   1   8   5       66.10       54.99     12.32 o 
   2   8   5     1253.58     1392.65     60.67 o 
   3   8   5        5.46       18.96      7.58 o 
   4   8   5     1818.82     1958.62     77.74 o 
   5   8   5       71.32       72.05     12.32 o 
   6   8   5     1175.58     1184.08     54.04 o 
   7   8   5      184.47      185.81     18.01 o 
   8   8   5      480.48      451.26     28.44 o 
   9   8   5      224.45      241.75     22.75 o 
  10   8   5      754.50      708.17     39.82 o 
  11   8   5       49.39       52.14     14.22 o 
  12   8   5     1122.76     1045.67     54.04 o 
  13   8   5       86.86       89.11     18.96 o 
  14   8   5        0.08        0.95     11.38 o 
  15   8   5        9.17       16.12     15.17 o 
  16   8   5       98.26       98.59     17.06 o 
  17   8   5       49.66       94.80     25.60 o 
 -14   9   5        4.27        7.58     11.38 o 
 -13   9   5       28.31       24.65     15.17 o 
 -12   9   5        2.38        7.58      9.48 o 
 -11   9   5        9.93        4.74     20.86 o 
 -10   9   5       29.10       48.35     11.38 o 
  -9   9   5      782.62      799.18     31.28 o 
  -8   9   5        4.34        7.58      7.58 o 
  -7   9   5      982.36      980.26     49.30 o 
  -6   9   5       12.59        6.64      7.58 o 
  -5   9   5       45.04       32.23     18.01 o 
  -4   9   5       97.73       93.85     13.27 o 
  -3   9   5      612.67      652.24     36.02 o 
  -2   9   5        5.05        5.69      8.53 o 
  -1   9   5     1149.32     1154.69     52.14 o 
   0   9   5      151.27      149.79     16.12 o 
   1   9   5     1371.39     1447.63     59.73 o 
   2   9   5      119.92      151.68     17.06 o 
   3   9   5      512.25      472.12     28.44 o 
   4   9   5       13.36       36.97     10.43 o 
   5   9   5      113.21      137.46     16.12 o 
   6   9   5       26.78       24.65     10.43 o 
   7   9   5       96.56      122.29     17.06 o 
   8   9   5       14.66       20.86     11.38 o 
   9   9   5      157.66      150.74     20.86 o 
  10   9   5        3.59        4.74     10.43 o 
  11   9   5      301.04      320.43     28.44 o 
  12   9   5      123.47      114.71     19.91 o 
  13   9   5        0.83        0.95     12.32 o 
  14   9   5       16.92        8.53     14.22 o 
  15   9   5        9.97        0.00     14.22 o 
  16   9   5       18.51        0.95     16.12 o 
 -14  10   5       76.28       62.57     15.17 o 
 -13  10   5       17.03       21.80     12.32 o 
 -12  10   5      137.79      139.36     18.01 o 
 -11  10   5        3.78        3.79      9.48 o 
 -10  10   5        4.05        3.79      9.48 o 
  -9  10   5       49.93       60.67     11.38 o 
  -8  10   5       11.68       11.38      8.53 o 
  -7  10   5       27.05        2.84      8.53 o 
  -6  10   5       91.66       78.69     19.91 o 
  -5  10   5        8.94        8.53      8.53 o 
  -4  10   5      108.29       83.43     15.17 o 
  -3  10   5      297.07      265.45     22.75 o 
  -2  10   5       78.31       68.26     14.22 o 
  -1  10   5      448.47      380.16     23.70 o 
   0  10   5      153.02      147.89     16.12 o 
   1  10   5      330.72      294.84     22.75 o 
   2  10   5     1162.46     1023.86     45.51 o 
   3  10   5      283.26      236.06     21.80 o 
   4  10   5     1668.38     1666.62     71.10 o 
   5  10   5      310.95      287.25     24.65 o 
   6  10   5      245.55      218.05     21.80 o 
   7  10   5        2.19        0.00      8.53 o 
   8  10   5       16.45        6.64     10.43 o 
   9  10   5      196.05      159.27     21.80 o 
  10  10   5      197.02      165.90     22.75 o 
  11  10   5        1.07       14.22     13.27 o 
  12  10   5      546.21      553.65     38.87 o 
  13  10   5      135.20      148.84     22.75 o 
  14  10   5        7.45       28.44     16.12 o 
  15  10   5        9.28       14.22     16.12 o 
  16  10   5       11.63       18.96     18.96 o 
 -13  11   5      150.85      145.05     41.71 o 
 -12  11   5       25.33       22.75     12.32 o 
 -11  11   5       12.71        0.95      9.48 o 
 -10  11   5        0.62        9.48      9.48 o 
  -9  11   5      325.95      315.69     51.19 o 
  -8  11   5       13.45        2.84     12.32 o 
  -7  11   5      421.06      382.05     23.70 o 
  -6  11   5        4.05        0.00      7.58 o 
  -5  11   5       63.30       52.14     14.22 o 
  -4  11   5      335.57      325.17     27.49 o 
  -3  11   5       23.36       38.87     13.27 o 
  -2  11   5      629.92      676.89     36.97 o 
  -1  11   5     2043.09     1946.29     78.69 o 
   0  11   5       99.42       70.15     15.17 o 
   1  11   5     1648.42     1594.57     69.21 o 
   2  11   5        6.24        9.48     11.38 o 
   3  11   5      445.61      408.60     27.49 o 
   4  11   5      377.56      376.37     27.49 o 
   5  11   5      415.73      465.48     30.34 o 
   6  11   5      183.77      169.70     20.86 o 
   7  11   5      594.11      558.39     36.02 o 
   8  11   5      145.93      151.68     22.75 o 
   9  11   5     1033.56     1017.23     52.14 o 
  10  11   5       29.52       50.25     15.17 o 
  11  11   5        5.74       32.23     15.17 o 
  12  11   5       41.68       21.80     14.22 o 
  13  11   5      250.04      256.91     30.34 o 
  14  11   5       22.38       28.44     18.01 o 
  15  11   5       54.32       46.45     19.91 o 
 -12  12   5      214.47      207.62     21.80 o 
 -11  12   5        0.58        0.00      9.48 o 
 -10  12   5      189.51      218.99     20.86 o 
  -9  12   5        1.34        7.58      9.48 o 
  -8  12   5       35.45       14.22      9.48 o 
  -7  12   5        3.87        5.69     10.43 o 
  -6  12   5      836.48      813.40     49.30 o 
  -5  12   5      278.06      230.37     24.65 o 
  -4  12   5     1031.70     1004.90     53.09 o 
  -3  12   5       43.02       39.82     13.27 o 
  -2  12   5      895.30      931.91     49.30 o 
  -1  12   5       73.74       85.32     17.06 o 
   0  12   5       34.95       40.76     14.22 o 
   1  12   5      214.04      179.18     21.80 o 
   2  12   5     1574.63     1673.26     73.00 o 
   3  12   5        0.14        9.48     11.38 o 
   4  12   5     2470.94     2369.11     99.54 o 
   5  12   5      125.17      137.46     20.86 o 
   6  12   5      407.29      466.43     33.18 o 
   7  12   5       57.88       54.99     16.12 o 
   8  12   5       10.93       23.70     14.22 o 
   9  12   5        0.31        0.95     12.32 o 
  10  12   5        2.08       18.96     14.22 o 
  11  12   5       27.08       35.08     18.01 o 
  12  12   5        2.38        5.69     13.27 o 
  13  12   5        1.41        0.00     14.22 o 
  14  12   5       17.21       36.02     19.91 o 
  15  12   5        1.19        0.95     18.96 o 
 -11  13   5       94.10      144.10     18.01 o 
 -10  13   5        0.06        0.00     10.43 o 
  -9  13   5       14.33        8.53     10.43 o 
  -8  13   5        4.33        4.74     10.43 o 
  -7  13   5      168.70      177.28     18.01 o 
  -6  13   5       14.67       34.13     14.22 o 
  -5  13   5        0.37        1.90     12.32 o 
  -4  13   5      102.02      109.02     18.96 o 
  -3  13   5      111.29       75.84     17.06 o 
  -2  13   5       12.78       14.22     12.32 o 
  -1  13   5      457.72      448.41     30.34 o 
   0  13   5        4.89       12.32     12.32 o 
   1  13   5      186.17      214.25     23.70 o 
   2  13   5        7.91        1.90     11.38 o 
   3  13   5      495.21      482.54     34.13 o 
   4  13   5       16.09       23.70     12.32 o 
   5  13   5       25.42       18.96     12.32 o 
   6  13   5        1.21        8.53     11.38 o 
   7  13   5      114.46       93.85     18.96 o 
   8  13   5        1.41        0.00     11.38 o 
   9  13   5       21.81       37.92     16.12 o 
  10  13   5        8.57       16.12     16.12 o 
  11  13   5       20.88       25.60     16.12 o 
  12  13   5      132.44      137.46     25.60 o 
  13  13   5      166.31      157.37     27.49 o 
  14  13   5        2.88        0.00     18.01 o 
 -10  14   5       83.92       91.01     16.12 o 
  -9  14   5        3.75       12.32     14.22 o 
  -8  14   5       63.59       57.83     17.06 o 
  -7  14   5        3.66        0.95     13.27 o 
  -6  14   5       92.34      101.44     19.91 o 
  -5  14   5       42.33       49.30     16.12 o 
  -4  14   5      184.07      193.40     23.70 o 
  -3  14   5        0.81        1.90     11.38 o 
  -2  14   5       38.01       30.34     13.27 o 
  -1  14   5       19.23       11.38     13.27 o 
   0  14   5       38.05       22.75     13.27 o 
   1  14   5      170.50      127.98     20.86 o 
   2  14   5       27.94       29.39     14.22 o 
   3  14   5        0.42        0.00     12.32 o 
   4  14   5       43.64       16.12     14.22 o 
   5  14   5        0.28        0.00     11.38 o 
   6  14   5        0.05        0.00     13.27 o 
   7  14   5      312.86      279.67     30.34 o 
   8  14   5       60.01       69.21     18.96 o 
   9  14   5       20.08       19.91     16.12 o 
  10  14   5      111.53      121.35     24.65 o 
  11  14   5        0.63       17.06     19.91 o 
  12  14   5      104.94      106.18     26.54 o 
  13  14   5       10.36        4.74     18.96 o 
  -9  15   5      208.79      230.37     21.80 o 
  -8  15   5        5.51        1.90     15.17 o 
  -7  15   5      123.47      121.35     20.86 o 
  -6  15   5        2.02        8.53     15.17 o 
  -5  15   5        2.54        1.90     13.27 o 
  -4  15   5       47.77       54.99     17.06 o 
  -3  15   5       36.63       37.92     15.17 o 
  -2  15   5        0.30        0.00     11.38 o 
  -1  15   5        1.06        0.00     12.32 o 
   0  15   5      389.77      355.51     31.28 o 
   1  15   5       21.10       18.01     13.27 o 
   2  15   5        0.80       11.38     13.27 o 
   3  15   5        4.37        9.48     13.27 o 
   4  15   5       10.55        0.95     12.32 o 
   5  15   5        2.27        5.69     13.27 o 
   6  15   5        3.79        0.00     13.27 o 
   7  15   5        4.25        0.00     14.22 o 
   8  15   5        7.92       14.22     15.17 o 
   9  15   5        1.73        8.53     17.06 o 
  10  15   5        1.14        0.00     15.17 o 
  11  15   5       21.00       32.23     19.91 o 
  12  15   5        9.65       18.01     21.80 o 
  -8  16   5       16.95       28.44     18.96 o 
  -7  16   5        9.72        7.58     15.17 o 
  -6  16   5        5.36        0.95     14.22 o 
  -5  16   5        0.02        4.74     15.17 o 
  -4  16   5       96.38       66.36     17.06 o 
  -3  16   5       21.79        0.00     13.27 o 
  -2  16   5        6.36        0.00     13.27 o 
  -1  16   5        9.39        3.79     13.27 o 
   0  16   5        9.37        0.00     13.27 o 
   1  16   5       73.20       93.85     20.86 o 
   2  16   5      719.60      714.81     47.40 o 
   3  16   5       15.34       17.06     15.17 o 
   4  16   5       65.32       73.00     19.91 o 
   5  16   5        0.34        0.00     14.22 o 
   6  16   5       12.54       37.92     19.91 o 
   7  16   5        9.45        7.58     18.01 o 
   8  16   5      252.36      224.68     34.13 o 
   9  16   5        0.49       10.43     19.91 o 
  10  16   5       97.35       75.84     23.70 o 
  11  16   5        0.83        0.00     18.96 o 
  -6  17   5        6.09       16.12     16.12 o 
  -5  17   5        1.31        0.00     16.12 o 
  -4  17   5       20.63       17.06     18.01 o 
  -3  17   5      179.18      163.06     25.60 o 
  -2  17   5        7.48       11.38     17.06 o 
  -1  17   5      184.22      197.19     27.49 o 
   0  17   5       24.55       14.22     15.17 o 
   1  17   5      117.07      106.18     22.75 o 
   2  17   5       83.02       56.88     20.86 o 
   3  17   5      302.99      292.94     35.08 o 
   4  17   5        0.52        0.95     16.12 o 
   5  17   5      193.31      222.79     33.18 o 
   6  17   5       18.90       17.06     19.91 o 
   7  17   5       40.37       57.83     22.75 o 
   8  17   5       35.43       20.86     20.86 o 
   9  17   5        3.71        0.00     18.96 o 
  -3  18   5        0.06        0.00     16.12 o 
  -2  18   5        6.12        0.00     15.17 o 
  -1  18   5        0.02        3.79     15.17 o 
   0  18   5       13.80       18.01     17.06 o 
   1  18   5        4.93        5.69     16.12 o 
   2  18   5       24.84       32.23     18.96 o 
   3  18   5        0.19        0.00     15.17 o 
   4  18   5        0.02        0.95     17.06 o 
   5  18   5       20.77       26.54     20.86 o 
   6  18   5        2.85        0.95     19.91 o 
   7  18   5       27.63       42.66     24.65 o 
  -2 -16   6        2.01        0.00     12.32 o 
  -1 -16   6       18.51        7.58     13.27 o 
   0 -16   6       20.93       14.22     14.22 o 
  -6 -15   6       98.92       92.91     18.96 o 
  -5 -15   6       10.13       13.27     14.22 o 
  -4 -15   6       94.09      147.89     19.91 o 
  -3 -15   6       31.52       16.12     17.06 o 
  -2 -15   6        2.61        0.00     11.38 o 
  -1 -15   6       15.88        6.64     12.32 o 
   0 -15   6       14.53       17.06     26.54 o 
   1 -15   6       32.13       15.17     12.32 o 
   2 -15   6       95.15      151.68     29.39 o 
   3 -15   6        1.95        0.00     20.86 o 
   4 -15   6       89.97      109.02     28.44 o 
   5 -15   6       14.36        0.95     21.80 o 
  -9 -14   6       76.40       92.91     19.91 o 
  -8 -14   6       24.96       20.86     14.22 o 
  -7 -14   6       75.91       75.84     18.01 o 
  -6 -14   6       66.51       61.62     15.17 o 
  -5 -14   6       63.70       61.62     15.17 o 
  -4 -14   6       26.61        8.53     12.32 o 
  -3 -14   6      184.84      218.99     22.75 o 
  -2 -14   6        0.03        0.00     10.43 o 
  -1 -14   6       95.88      124.19     17.06 o 
   0 -14   6      120.48      125.14     16.12 o 
   1 -14   6       99.80      121.35     15.17 o 
   2 -14   6       42.37       52.14     17.06 o 
   3 -14   6       14.27       34.13     19.91 o 
   4 -14   6       18.48        0.00     17.06 o 
   5 -14   6       55.58       70.15     23.70 o 
   6 -14   6        4.98        0.95     18.96 o 
   7 -14   6       45.77       62.57     30.34 o 
 -10 -13   6        7.26        0.00     14.22 o 
  -9 -13   6       19.46       33.18     15.17 o 
  -8 -13   6       16.53       17.06     13.27 o 
  -7 -13   6        0.04        0.00     15.17 o 
  -6 -13   6        2.29        1.90     10.43 o 
  -5 -13   6       14.90       36.97     11.38 o 
  -4 -13   6        0.47        4.74     10.43 o 
  -3 -13   6        7.21        0.00      9.48 o 
  -2 -13   6      132.19      128.93     16.12 o 
  -1 -13   6       11.36       15.17     10.43 o 
   0 -13   6      118.02      145.05     26.54 o 
   1 -13   6       22.46       46.45     11.38 o 
   2 -13   6        8.01        8.53      9.48 o 
   3 -13   6        0.60        0.00     13.27 o 
   4 -13   6       60.38       51.19     19.91 o 
   5 -13   6       89.92      149.79     17.06 o 
   6 -13   6        0.10        2.84     10.43 o 
   7 -13   6       17.05       35.08     13.27 o 
   8 -13   6       24.53       42.66     18.96 o 
   9 -13   6        0.63        0.00     17.06 o 
 -11 -12   6       15.70       37.92     23.70 o 
 -10 -12   6        0.63        7.58     14.22 o 
  -9 -12   6       40.77       50.25     16.12 o 
  -8 -12   6       16.28        0.00     11.38 o 
  -7 -12   6      112.68       91.96     16.12 o 
  -6 -12   6      139.93      137.46     19.91 o 
  -5 -12   6        4.03        8.53     10.43 o 
  -4 -12   6        0.06        0.00     25.60 o 
  -3 -12   6      266.28      315.69     21.80 o 
  -2 -12   6       16.80       18.01     11.38 o 
  -1 -12   6       47.13       60.67     11.38 o 
   0 -12   6        0.20        0.00      7.58 o 
   1 -12   6       23.75       13.27      9.48 o 
   2 -12   6       23.08       34.13      9.48 o 
   3 -12   6      115.19      119.45     14.22 o 
   4 -12   6      109.59      105.23     14.22 o 
   5 -12   6      442.20      465.48     27.49 o 
   6 -12   6       26.63       34.13     11.38 o 
   7 -12   6       32.17       35.08     12.32 o 
   8 -12   6        4.09        6.64     12.32 o 
   9 -12   6       14.20        0.00     17.06 o 
  10 -12   6        0.18        6.64     18.96 o 
 -12 -11   6       18.88        3.79     20.86 o 
 -11 -11   6       25.54       13.27     21.80 o 
 -10 -11   6        0.04        6.64     26.54 o 
  -9 -11   6        1.56        0.95     13.27 o 
  -8 -11   6        0.63        0.00     10.43 o 
  -7 -11   6      124.84      144.10     18.01 o 
  -6 -11   6      913.57      934.75     38.87 o 
  -5 -11   6       91.78      130.83     17.06 o 
  -4 -11   6      139.04      138.41     31.28 o 
  -3 -11   6       29.58       26.54     10.43 o 
  -2 -11   6       20.38       40.76     17.06 o 
  -1 -11   6        6.46       17.06     11.38 o 
   0 -11   6       27.03       28.44      8.53 o 
   1 -11   6       88.47      135.57     14.22 o 
   2 -11   6      188.41      201.93     11.38 o 
   3 -11   6       91.87       37.92     47.40 o 
   4 -11   6        0.00       12.32      5.69 o 
   5 -11   6       25.49       21.80      9.48 o 
   6 -11   6       66.15       77.74     13.27 o 
   7 -11   6        9.97        7.58      9.48 o 
   8 -11   6       47.13       73.95     13.27 o 
   9 -11   6        0.96        8.53     16.12 o 
  10 -11   6        1.21        0.95     15.17 o 
  11 -11   6        9.06        9.48     18.96 o 
 -13 -10   6        6.18        0.95     20.86 o 
 -12 -10   6       18.77       26.54     23.70 o 
 -11 -10   6        0.39        4.74     12.32 o 
 -10 -10   6       25.25       33.18     18.96 o 
  -9 -10   6       18.52       21.80     18.01 o 
  -8 -10   6       35.63       35.08     12.32 o 
  -7 -10   6       12.09        0.00      9.48 o 
  -6 -10   6      424.96      490.13     27.49 o 
  -5 -10   6        6.62        7.58      9.48 o 
  -4 -10   6       11.72       18.01      8.53 o 
  -3 -10   6      183.78      142.20     16.12 o 
  -2 -10   6        7.52        0.95      7.58 o 
  -1 -10   6       67.93       81.53     11.38 o 
   0 -10   6       90.72       90.06     10.43 o 
   1 -10   6      167.21      148.84     18.01 o 
   2 -10   6       41.75       31.28      5.69 o 
   3 -10   6       33.94       24.65      4.74 o 
   4 -10   6       99.30      109.97     10.43 o 
   5 -10   6       32.58       32.23      9.48 o 
   6 -10   6      375.89      360.25     21.80 o 
   7 -10   6       10.33       13.27      8.53 o 
   8 -10   6        0.56        6.64      9.48 o 
   9 -10   6        0.07        1.90     10.43 o 
  10 -10   6       26.71       28.44     17.06 o 
  11 -10   6       21.11       29.39     19.91 o 
  12 -10   6       10.15        9.48     18.96 o 
 -14  -9   6       55.99       43.61     23.70 o 
 -13  -9   6       61.86       59.73     24.65 o 
 -12  -9   6       42.75       73.95     23.70 o 
 -11  -9   6       72.87       86.27     15.17 o 
 -10  -9   6        8.99        0.95      9.48 o 
  -9  -9   6        8.65       10.43     10.43 o 
  -8  -9   6       20.22       15.17     10.43 o 
  -7  -9   6      278.18      258.81     20.86 o 
  -6  -9   6      731.84      756.52     32.23 o 
  -5  -9   6      423.78      453.15     39.82 o 
  -4  -9   6       12.87       10.43      7.58 o 
  -3  -9   6       23.69       18.96     16.12 o 
  -2  -9   6      145.93      117.55     11.38 o 
  -1  -9   6      365.47      320.43     17.06 o 
   0  -9   6      434.69      401.01     16.12 o 
   1  -9   6        0.22        0.00      3.79 o 
   2  -9   6      691.66      678.78     41.71 o 
   3  -9   6        8.92        6.64      4.74 o 
   4  -9   6      452.90      426.61     15.17 o 
   5  -9   6       63.53       71.10      6.64 o 
   6  -9   6      210.38      203.82     25.60 o 
   7  -9   6       42.35       32.23     11.38 o 
   8  -9   6       49.22       72.05     12.32 o 
   9  -9   6        5.89        2.84      8.53 o 
  10  -9   6        0.20        0.00     15.17 o 
  11  -9   6       16.35       11.38     18.01 o 
  12  -9   6        0.23        5.69     18.96 o 
  13  -9   6        1.59        7.58     18.96 o 
 -15  -8   6       30.39       32.23     22.75 o 
 -14  -8   6        6.86        1.90     18.96 o 
 -13  -8   6       39.99       55.93     23.70 o 
 -12  -8   6        8.21       12.32     17.06 o 
 -11  -8   6      165.72      164.01     21.80 o 
 -10  -8   6      196.36      221.84     19.91 o 
  -9  -8   6      202.96      194.34     19.91 o 
  -8  -8   6       17.79       30.34     12.32 o 
  -7  -8   6        1.03        0.00      7.58 o 
  -6  -8   6      184.11      162.11     36.02 o 
  -5  -8   6     1165.65     1130.99     40.76 o 
  -4  -8   6       15.10        5.69      7.58 o 
  -3  -8   6      244.70      293.89     17.06 o 
  -2  -8   6       10.45       12.32      6.64 o 
  -1  -8   6       10.54       19.91      5.69 o 
   0  -8   6        0.02        8.53      5.69 o 
   1  -8   6      199.89      232.27     13.27 o 
   2  -8   6       17.01       13.27      5.69 o 
   3  -8   6        2.19        0.00      3.79 o 
   4  -8   6      225.34      192.45     17.06 o 
   5  -8   6       78.92       85.32      7.58 o 
   6  -8   6      309.79      279.67     18.01 o 
   7  -8   6       10.19       11.38      8.53 o 
   8  -8   6      106.60      116.61     13.27 o 
   9  -8   6       94.32       85.32     19.91 o 
  10  -8   6      690.37      693.00     31.28 o 
  11  -8   6       73.33       60.67     19.91 o 
  12  -8   6      194.76      164.01     32.23 o 
  13  -8   6       42.52       39.82     23.70 o 
  14  -8   6       27.86        1.90     19.91 o 
 -15  -7   6        0.96        0.95     17.06 o 
 -14  -7   6       28.11       54.04     21.80 o 
 -13  -7   6      100.03      109.02     24.65 o 
 -12  -7   6        1.71       13.27     16.12 o 
 -11  -7   6      228.90      217.10     19.91 o 
 -10  -7   6       36.50       43.61     14.22 o 
  -9  -7   6      166.43      150.74     17.06 o 
  -8  -7   6       10.15       21.80      9.48 o 
  -7  -7   6      110.45      122.29     14.22 o 
  -6  -7   6      990.47      972.67     36.97 o 
  -5  -7   6     1025.48      906.31     63.52 o 
  -4  -7   6      214.31      192.45     15.17 o 
  -3  -7   6      588.34      562.18     48.35 o 
  -2  -7   6     1124.58     1106.34     26.54 o 
  -1  -7   6       79.17      110.92      7.58 o 
   0  -7   6      403.95      361.20     12.32 o 
   1  -7   6        2.51        4.74      2.84 o 
   2  -7   6      373.42      313.80     21.80 o 
   3  -7   6      241.36      206.67      9.48 o 
   4  -7   6      128.60      142.20      8.53 o 
   5  -7   6     1404.99     1376.53     34.13 o 
   6  -7   6     1021.08      962.24     36.02 o 
   7  -7   6      144.94      147.89     23.70 o 
   8  -7   6      544.09      628.54     75.84 o 
   9  -7   6       91.94      106.18     13.27 o 
  10  -7   6      122.36      120.40     13.27 o 
  11  -7   6      374.93      378.26     39.82 o 
  12  -7   6        2.10        0.00     16.12 o 
  13  -7   6      391.76      539.42     46.45 o 
  14  -7   6      189.11      210.46     32.23 o 
  15  -7   6      119.76       97.65     28.44 o 
 -16  -6   6       41.34       85.32     28.44 o 
 -15  -6   6        0.02        0.00     16.12 o 
 -14  -6   6      330.80      356.46     39.82 o 
 -13  -6   6      143.30      122.29     24.65 o 
 -12  -6   6        0.31       10.43     14.22 o 
 -11  -6   6      747.92      909.15     36.02 o 
 -10  -6   6      800.94      743.25     32.23 o 
  -9  -6   6     2343.54     2160.54     68.26 o 
  -8  -6   6     1613.41     1522.52     88.17 o 
  -7  -6   6      154.01      134.62     14.22 o 
  -6  -6   6      602.60      609.58     42.66 o 
  -5  -6   6      318.53      291.04     20.86 o 
  -4  -6   6       15.74        5.69      8.53 o 
  -3  -6   6      787.62      697.74     24.65 o 
  -2  -6   6      186.43      205.72     16.12 o 
  -1  -6   6      185.93      167.80     10.43 o 
   0  -6   6      523.37      419.97     54.04 o 
   1  -6   6      144.80      132.72      7.58 o 
   2  -6   6      878.84      871.23     27.49 o 
   3  -6   6      518.00      468.32     14.22 o 
   4  -6   6      416.12      423.77     13.27 o 
   5  -6   6      355.86      334.65     11.38 o 
   6  -6   6       51.75       54.04      7.58 o 
   7  -6   6      113.45      116.61     12.32 o 
   8  -6   6      921.18      915.79     33.18 o 
   9  -6   6      317.93      347.92     18.96 o 
  10  -6   6     1292.40     1436.25     88.17 o 
  11  -6   6      402.34      436.09     22.75 o 
  12  -6   6       16.96       32.23     18.01 o 
  13  -6   6      198.43      187.71     30.34 o 
  14  -6   6        6.59       36.02     21.80 o 
  15  -6   6       51.07       63.52     24.65 o 
 -16  -5   6      214.13      332.76     41.71 o 
 -15  -5   6       43.45       60.67     21.80 o 
 -14  -5   6      267.09      303.37     36.02 o 
 -13  -5   6      162.89      191.50     29.39 o 
 -12  -5   6       48.36       61.62     18.96 o 
 -11  -5   6     1020.26     1041.88     39.82 o 
 -10  -5   6      644.59      610.53     34.13 o 
  -9  -5   6      221.44      191.50     16.12 o 
  -8  -5   6      613.78      521.41     39.82 o 
  -7  -5   6       15.13       19.91      7.58 o 
  -6  -5   6     1049.68     1053.25     36.97 o 
  -5  -5   6     1372.45     1464.70     44.56 o 
  -4  -5   6       81.05       71.10     14.22 o 
  -3  -5   6       46.46       72.05     21.80 o 
  -2  -5   6      960.64      801.08     23.70 o 
  -1  -5   6      472.48      463.58     14.22 o 
   0  -5   6      190.33      167.80     14.22 o 
   1  -5   6        4.85       17.06      5.69 o 
   2  -5   6       24.57       62.57      9.48 o 
   3  -5   6      196.88      224.68      9.48 o 
   4  -5   6      545.48      598.20     17.06 o 
   5  -5   6      316.57      352.66     11.38 o 
   6  -5   6       12.79       11.38      7.58 o 
   7  -5   6        3.86       22.75     12.32 o 
   8  -5   6       39.19       40.76      7.58 o 
   9  -5   6       64.76       72.05     20.86 o 
  10  -5   6      218.01      223.73     16.12 o 
  11  -5   6       52.24       48.35      9.48 o 
  12  -5   6        3.49        7.58     14.22 o 
  13  -5   6      114.71      125.14     26.54 o 
  14  -5   6        6.03       28.44     18.96 o 
  15  -5   6       17.32        2.84     18.01 o 
  16  -5   6       16.12       25.60     25.60 o 
 -16  -4   6        0.01        0.00     18.96 o 
 -15  -4   6        8.65        0.00     15.17 o 
 -14  -4   6       15.18        2.84     15.17 o 
 -13  -4   6      106.12       86.27     20.86 o 
 -12  -4   6       36.74       32.23     15.17 o 
 -11  -4   6      261.73      236.06     28.44 o 
 -10  -4   6      662.18      691.11     33.18 o 
  -9  -4   6      135.58      133.67     12.32 o 
  -8  -4   6       78.76       80.58     10.43 o 
  -7  -4   6      401.75      387.74     18.96 o 
  -6  -4   6       55.88       49.30      7.58 o 
  -5  -4   6       50.85       52.14      7.58 o 
  -4  -4   6       76.77      116.61     10.43 o 
  -3  -4   6      942.12      921.48     36.02 o 
  -2  -4   6     4163.08     4122.00    106.18 o 
  -1  -4   6        0.08        5.69      3.79 o 
   0  -4   6        0.49        0.00      3.79 o 
   1  -4   6      180.51      259.76     12.32 o 
   2  -4   6     1618.68     1568.98     34.13 o 
   3  -4   6       70.92       81.53      4.74 o 
   4  -4   6      266.58      273.03      9.48 o 
   5  -4   6      166.18      155.48      6.64 o 
   6  -4   6      179.57      187.71     11.38 o 
   7  -4   6       90.33      107.13      7.58 o 
   8  -4   6      540.31      466.43     20.86 o 
   9  -4   6      576.37      565.02     24.65 o 
  10  -4   6       43.02       42.66      9.48 o 
  11  -4   6        1.95        3.79      6.64 o 
  12  -4   6      104.91      106.18     11.38 o 
  13  -4   6        0.55        0.95     15.17 o 
  14  -4   6       65.23       89.11     24.65 o 
  15  -4   6        7.75        0.00     18.01 o 
  16  -4   6      160.31      165.90     36.02 o 
 -16  -3   6       69.06      105.23     25.60 o 
 -15  -3   6       12.87        9.48     16.12 o 
 -14  -3   6       67.95       71.10     19.91 o 
 -13  -3   6       46.47       50.25     18.01 o 
 -12  -3   6        5.02        0.00     11.38 o 
 -11  -3   6       23.06       22.75     13.27 o 
 -10  -3   6        4.43       17.06      7.58 o 
  -9  -3   6       64.18       73.00     10.43 o 
  -8  -3   6      514.60      440.83     40.76 o 
  -7  -3   6      308.43      258.81     14.22 o 
  -6  -3   6      582.17      587.77     22.75 o 
  -5  -3   6      240.03      233.21     13.27 o 
  -4  -3   6      276.65      328.02     14.22 o 
  -3  -3   6     1177.79     1303.53     36.97 o 
  -2  -3   6       12.12        4.74      3.79 o 
  -1  -3   6     1769.55     2061.00     56.88 o 
   0  -3   6     1397.56     1347.14     39.82 o 
   1  -3   6     7111.64     7814.55    191.50 o 
   2  -3   6        2.00        5.69      2.84 o 
   3  -3   6      459.20      358.35     14.22 o 
   4  -3   6     3924.26     4168.46    108.07 o 
   5  -3   6       14.72       12.32      6.64 o 
   6  -3   6      665.67      781.17     18.96 o 
   7  -3   6        7.08        4.74      4.74 o 
   8  -3   6        0.08        0.00      5.69 o 
   9  -3   6      332.77      312.85     16.12 o 
  10  -3   6        0.02        4.74      7.58 o 
  11  -3   6      495.09      519.52     23.70 o 
  12  -3   6       31.65       34.13     17.06 o 
  13  -3   6       44.17       44.56     18.96 o 
  14  -3   6       26.63       38.87     18.01 o 
  15  -3   6      157.62      164.01     30.34 o 
  16  -3   6       15.02       18.96     19.91 o 
  17  -3   6       23.67       31.28     24.65 o 
 -17  -2   6       18.39       44.56     22.75 o 
 -16  -2   6      147.16      160.22     29.39 o 
 -15  -2   6       74.21       36.02     19.91 o 
 -14  -2   6       21.10       40.76     18.96 o 
 -13  -2   6       32.75        0.00     13.27 o 
 -12  -2   6       55.14       74.89     18.01 o 
 -11  -2   6       11.01        6.64      6.64 o 
 -10  -2   6       78.77       73.00      9.48 o 
  -9  -2   6      263.10      279.67     12.32 o 
  -8  -2   6      442.35      388.69     27.49 o 
  -7  -2   6       25.20       35.08     14.22 o 
  -6  -2   6     1302.07     1221.05     36.02 o 
  -5  -2   6      497.37      545.11     20.86 o 
  -4  -2   6     1292.74     1367.05     36.97 o 
  -3  -2   6      133.76      117.55     16.12 o 
  -2  -2   6      151.00      162.11      7.58 o 
  -1  -2   6      239.34      262.60     16.12 o 
   0  -2   6     1699.34     1657.14     44.56 o 
   1  -2   6      186.77      220.89      8.53 o 
   2  -2   6       27.49       50.25      5.69 o 
   3  -2   6     2018.95     2192.78     82.48 o 
   4  -2   6        4.34        0.00      5.69 o 
   5  -2   6     3774.11     4359.96    152.63 o 
   6  -2   6      100.73      115.66     13.27 o 
   7  -2   6        3.60        0.95      6.64 o 
   8  -2   6      347.95      334.65     19.91 o 
   9  -2   6        0.76        3.79      3.79 o 
  10  -2   6       66.15       48.35      8.53 o 
  11  -2   6     1311.84     1329.13     43.61 o 
  12  -2   6      442.92      373.52     20.86 o 
  13  -2   6      232.24      192.45     28.44 o 
  14  -2   6       97.50      108.07     24.65 o 
  15  -2   6       20.57       15.17     16.12 o 
  16  -2   6       13.19        0.00     16.12 o 
  17  -2   6       67.29       81.53     28.44 o 
 -17  -1   6       25.20       25.60     21.80 o 
 -16  -1   6       16.28        4.74     17.06 o 
 -15  -1   6       11.59        5.69     15.17 o 
 -14  -1   6       66.07       63.52     18.96 o 
 -13  -1   6       73.76       82.48     11.38 o 
 -12  -1   6       29.64       36.02      9.48 o 
 -11  -1   6      172.48      197.19     16.12 o 
 -10  -1   6      529.63      584.93     18.96 o 
  -9  -1   6       33.31       47.40      6.64 o 
  -8  -1   6       70.56       65.41      5.69 o 
  -7  -1   6        0.23        0.00      3.79 o 
  -6  -1   6     1281.47      727.13     31.28 o 
  -5  -1   6      438.18      365.94     15.17 o 
  -4  -1   6     6273.84     7162.31    172.54 o 
  -3  -1   6     2628.83     3049.79     84.37 o 
  -2  -1   6     2722.82     3097.19     69.21 o 
  -1  -1   6        0.17        0.00      7.58 o 
   0  -1   6     4155.95     3752.27     80.58 o 
   1  -1   6      210.38      243.64     12.32 o 
   2  -1   6        8.95       11.38      1.90 o 
   3  -1   6     2168.57     2293.27     88.17 o 
   4  -1   6     1086.06     1056.10     45.51 o 
   5  -1   6      683.10      642.76     33.18 o 
   6  -1   6     2714.46     3183.46    119.45 o 
   7  -1   6      419.31      450.31     15.17 o 
   8  -1   6     3555.13     3573.10     92.91 o 
   9  -1   6      369.24      354.56     18.01 o 
  10  -1   6      204.40      255.02     12.32 o 
  11  -1   6        2.12        8.53      7.58 o 
  12  -1   6     1761.85     1792.71     96.70 o 
  13  -1   6        4.43        6.64      7.58 o 
  14  -1   6      476.17      426.61     39.82 o 
  15  -1   6       50.56       33.18     17.06 o 
  16  -1   6      208.16      182.02     32.23 o 
  17  -1   6      196.76      165.90     34.13 o 
 -17   0   6       27.00       46.45     21.80 o 
 -16   0   6        0.16        4.74     17.06 o 
 -15   0   6      161.59      206.67     30.34 o 
 -14   0   6      207.70      170.64     22.75 o 
 -13   0   6     1027.44      969.83     37.92 o 
 -12   0   6      288.00      269.24     18.96 o 
 -11   0   6     1555.04     1505.46     57.83 o 
 -10   0   6        0.37        0.00      6.64 o 
  -9   0   6      290.98      346.03     13.27 o 
  -8   0   6      678.75      632.33     17.06 o 
  -7   0   6     2451.17     2627.92     55.93 o 
  -6   0   6      664.22      853.22     31.28 o 
  -5   0   6     3626.95     3863.19    103.33 o 
  -4   0   6     1541.76     1611.64     59.73 o 
  -3   0   6       77.81       88.17      9.48 o 
  -2   0   6     6006.08     6153.62    146.00 o 
  -1   0   6        4.02        1.90      2.84 o 
   0   0   6    10475.66    11495.72    276.82 o 
   1   0   6      213.59      306.21     12.32 o 
   2   0   6     1187.89     1514.94     42.66 o 
   3   0   6     1136.15     1400.23     56.88 o 
   4   0   6      150.93      158.32     14.22 o 
   5   0   6      149.51      231.32     16.12 o 
   6   0   6       18.77       18.01      2.84 o 
   7   0   6      676.10      723.34     20.86 o 
   8   0   6     1080.85     1031.45     27.49 o 
   9   0   6     1494.19     1648.61     41.71 o 
  10   0   6      220.90      208.57     11.38 o 
  11   0   6     1536.86     1508.30     36.97 o 
  12   0   6       24.76        4.74      6.64 o 
  13   0   6        2.23        2.84      6.64 o 
  14   0   6       21.73       25.60     14.22 o 
  15   0   6      119.38      117.55     24.65 o 
  16   0   6        5.76       15.17     17.06 o 
  17   0   6       44.49       65.41     25.60 o 
 -17   1   6       72.46       96.70     24.65 o 
 -16   1   6      297.34      336.55     39.82 o 
 -15   1   6       47.22       40.76     13.27 o 
 -14   1   6      156.14      173.49     18.01 o 
 -13   1   6       59.44       64.47     12.32 o 
 -12   1   6      347.85      358.35     21.80 o 
 -11   1   6      211.25      286.30     18.01 o 
 -10   1   6      578.23      604.84     25.60 o 
  -9   1   6      346.48      324.22     13.27 o 
  -8   1   6      151.47      149.79      7.58 o 
  -7   1   6       16.50       12.32      4.74 o 
  -6   1   6       58.51       50.25      4.74 o 
  -5   1   6     1465.79     1532.00     45.51 o 
  -4   1   6      950.35     1139.52     29.39 o 
  -3   1   6      476.63      498.66     22.75 o 
  -2   1   6      175.42      150.74     10.43 o 
  -1   1   6      285.31      233.21     12.32 o 
   0   1   6        0.18        0.00      3.79 o 
   1   1   6     3095.65     3063.06     64.47 o 
   2   1   6      374.69      462.64     10.43 o 
   3   1   6     3269.56     3269.73     92.91 o 
   4   1   6      199.39      195.29     10.43 o 
   5   1   6     2033.21     2027.82     46.45 o 
   6   1   6     1469.48     1427.72     42.66 o 
   7   1   6      583.79      568.81     32.23 o 
   8   1   6     1195.78     1250.44     44.56 o 
   9   1   6      315.66      286.30     12.32 o 
  10   1   6       24.14       36.02      5.69 o 
  11   1   6     1829.47     1775.65     72.05 o 
  12   1   6       26.02       47.40      9.48 o 
  13   1   6       96.35      120.40     16.12 o 
  14   1   6        0.28        0.00      7.58 o 
  15   1   6       71.03       83.43     21.80 o 
  16   1   6       53.70       60.67     19.91 o 
  17   1   6      117.89      146.94     30.34 o 
 -16   2   6       13.90       31.28     13.27 o 
 -15   2   6       19.29        9.48     10.43 o 
 -14   2   6       90.03       91.01     18.01 o 
 -13   2   6       45.20       37.92     20.86 o 
 -12   2   6     1320.51     1305.43     44.56 o 
 -11   2   6      101.70      112.81     23.70 o 
 -10   2   6      916.78      808.66     31.28 o 
  -9   2   6      290.49      310.95     17.06 o 
  -8   2   6       11.02        5.69      2.84 o 
  -7   2   6      523.14      570.71     16.12 o 
  -6   2   6      541.50      588.72     15.17 o 
  -5   2   6     6864.56     7471.37    182.02 o 
  -4   2   6     3558.93     3410.99     81.53 o 
  -3   2   6      386.96      314.74     12.32 o 
  -2   2   6      538.96      502.45     16.12 o 
  -1   2   6     2294.67     2328.34     58.78 o 
   0   2   6      150.42      173.49      7.58 o 
   1   2   6     8709.13     9688.79    226.58 o 
   2   2   6      903.70      878.82     19.91 o 
   3   2   6       39.55       53.09      6.64 o 
   4   2   6        4.41        5.69      4.74 o 
   5   2   6     3474.02     3465.97     78.69 o 
   6   2   6    11455.85    12486.41    314.74 o 
   7   2   6       85.14       69.21      5.69 o 
   8   2   6      461.95      457.89     18.01 o 
   9   2   6      374.73      345.08     17.06 o 
  10   2   6       42.14       22.75     11.38 o 
  11   2   6       25.84       49.30      6.64 o 
  12   2   6     1004.11      938.54     30.34 o 
  13   2   6       18.73       24.65      8.53 o 
  14   2   6      480.28      541.32     28.44 o 
  15   2   6       10.01        0.00     12.32 o 
  16   2   6      106.47      100.49     23.70 o 
  17   2   6       71.24       57.83     22.75 o 
 -16   3   6      169.51      199.08     21.80 o 
 -15   3   6       73.27       82.48     15.17 o 
 -14   3   6        9.90       11.38     10.43 o 
 -13   3   6      225.99      225.63     18.96 o 
 -12   3   6        5.23        0.00     11.38 o 
 -11   3   6       33.47       18.01      8.53 o 
 -10   3   6      201.31      206.67     16.12 o 
  -9   3   6        2.87        0.00      5.69 o 
  -8   3   6      241.12      237.01     19.91 o 
  -7   3   6     1735.59     1848.64     39.82 o 
  -6   3   6      499.47      534.68     25.60 o 
  -5   3   6      314.14      263.55     12.32 o 
  -4   3   6     4643.23     4802.68    118.50 o 
  -3   3   6      249.50      290.09      9.48 o 
  -2   3   6        3.31        3.79      0.95 o 
  -1   3   6        7.56        4.74      2.84 o 
   0   3   6      485.87      567.87     20.86 o 
   1   3   6     2583.44     2812.78     68.26 o 
   2   3   6     4653.16     5407.52    132.72 o 
   3   3   6      799.15      762.21     34.13 o 
   4   3   6      118.50       89.11     11.38 o 
   5   3   6     1222.36     1264.66     29.39 o 
   6   3   6     4050.88     4302.13    116.61 o 
   7   3   6       37.83       46.45      8.53 o 
   8   3   6      762.64      802.03     26.54 o 
   9   3   6      488.77      482.54     18.96 o 
  10   3   6      179.45      171.59     13.27 o 
  11   3   6      192.52      161.16     12.32 o 
  12   3   6       10.50       19.91      6.64 o 
  13   3   6       11.62       21.80     12.32 o 
  14   3   6      170.33      178.23     19.91 o 
  15   3   6        2.01        6.64     13.27 o 
  16   3   6       54.32       43.61     18.96 o 
  17   3   6       12.30       29.39     18.96 o 
 -16   4   6        5.03        0.00     11.38 o 
 -15   4   6      177.30      204.77     20.86 o 
 -14   4   6       62.28       58.78     13.27 o 
 -13   4   6       55.37       65.41     12.32 o 
 -12   4   6      250.04      251.23     18.96 o 
 -11   4   6       87.38       98.59     16.12 o 
 -10   4   6       70.69       66.36     11.38 o 
  -9   4   6      258.40      263.55     18.96 o 
  -8   4   6      597.29      633.28     74.89 o 
  -7   4   6        7.46        8.53      4.74 o 
  -6   4   6       65.56       73.00      4.74 o 
  -5   4   6        0.01        2.84      3.79 o 
  -4   4   6      386.29      431.35     18.01 o 
  -3   4   6     2895.28     3216.64     82.48 o 
  -2   4   6      111.11       78.69     11.38 o 
  -1   4   6      922.90      776.43     23.70 o 
   0   4   6      131.31      201.93     11.38 o 
   1   4   6       12.92        5.69      3.79 o 
   2   4   6        8.49        2.84      2.84 o 
   3   4   6       80.89       66.36     12.32 o 
   4   4   6        0.19        1.90      3.79 o 
   5   4   6      268.32      324.22     12.32 o 
   6   4   6     2800.71     2824.16     77.74 o 
   7   4   6      855.87      891.14     29.39 o 
   8   4   6      938.81      940.44     30.34 o 
   9   4   6      116.23      110.92     18.01 o 
  10   4   6      178.80      170.64     12.32 o 
  11   4   6      197.65      195.29     18.96 o 
  12   4   6      377.79      353.61     18.96 o 
  13   4   6        1.05        8.53      5.69 o 
  14   4   6      179.71      163.06     42.66 o 
  15   4   6       17.90       18.96     13.27 o 
  16   4   6        1.59        2.84     15.17 o 
  17   4   6       24.43       36.97     20.86 o 
 -16   5   6       46.09       38.87     16.12 o 
 -15   5   6      219.97      217.10     21.80 o 
 -14   5   6      307.45      313.80     37.92 o 
 -13   5   6      199.41      201.93     18.01 o 
 -12   5   6      118.92      130.83     29.39 o 
 -11   5   6      193.15      171.59     17.06 o 
 -10   5   6      470.02      406.70     27.49 o 
  -9   5   6        0.58        0.00      6.64 o 
  -8   5   6        1.49        0.95      6.64 o 
  -7   5   6      382.37      458.84     24.65 o 
  -6   5   6      382.41      481.60     14.22 o 
  -5   5   6     1840.50     1757.63     38.87 o 
  -4   5   6      237.13      201.93      9.48 o 
  -3   5   6      561.15      620.95     21.80 o 
  -2   5   6      124.97       87.22     11.38 o 
  -1   5   6     2956.39     3227.07     88.17 o 
   0   5   6      467.06      423.77     18.96 o 
   1   5   6    15266.48    18357.51    629.49 o 
   2   5   6      125.88      121.35     12.32 o 
   3   5   6     1172.06     1342.40     54.04 o 
   4   5   6      298.74      191.50     13.27 o 
   5   5   6     1528.86     1477.97     54.99 o 
   6   5   6      341.34      351.72     19.91 o 
   7   5   6      795.25      810.56     36.02 o 
   8   5   6       28.83       33.18      8.53 o 
   9   5   6     1272.95     1172.70     52.14 o 
  10   5   6       68.98       65.41     12.32 o 
  11   5   6      190.87      181.07     14.22 o 
  12   5   6      188.34      156.42     14.22 o 
  13   5   6       25.56       26.54      9.48 o 
  14   5   6       33.95       29.39     10.43 o 
  15   5   6        0.12        5.69     13.27 o 
  16   5   6       61.55       63.52     14.22 o 
  17   5   6       84.85      101.44     29.39 o 
 -16   6   6       59.98       54.99     25.60 o 
 -15   6   6       41.82       36.02     14.22 o 
 -14   6   6       11.59       10.43     10.43 o 
 -13   6   6        6.28        1.90      9.48 o 
 -12   6   6       22.33       20.86      9.48 o 
 -11   6   6        6.44        1.90      7.58 o 
 -10   6   6     1123.89     1068.42     39.82 o 
  -9   6   6       98.54       79.63     11.38 o 
  -8   6   6        0.11        0.00      6.64 o 
  -7   6   6      925.45      839.95     31.28 o 
  -6   6   6      780.61      780.22     19.91 o 
  -5   6   6      740.73      695.85     19.91 o 
  -4   6   6     3147.26     3098.14     83.43 o 
  -3   6   6        4.34        4.74      3.79 o 
  -2   6   6     1141.96     1384.11     57.83 o 
  -1   6   6      366.49      386.79     19.91 o 
   0   6   6     2645.06     2608.96    107.13 o 
   1   6   6       37.17        9.48      8.53 o 
   2   6   6     2716.64     2893.37     91.96 o 
   3   6   6       82.07      166.85     10.43 o 
   4   6   6     1175.95     1249.49     47.40 o 
   5   6   6        0.97        3.79      6.64 o 
   6   6   6      780.74      844.69     39.82 o 
   7   6   6       88.56       86.27     12.32 o 
   8   6   6      337.96      336.55     21.80 o 
   9   6   6        5.49        5.69      6.64 o 
  10   6   6      171.62      201.93     18.96 o 
  11   6   6        1.30        0.00      7.58 o 
  12   6   6        0.01        7.58      9.48 o 
  13   6   6       11.35        0.00      8.53 o 
  14   6   6       13.09       14.22      9.48 o 
  15   6   6        4.70       13.27     10.43 o 
  16   6   6        0.03        7.58     11.38 o 
  17   6   6        0.38        0.00     18.01 o 
 -15   7   6      101.20      118.50     28.44 o 
 -14   7   6        1.85        5.69     10.43 o 
 -13   7   6       13.55       12.32     10.43 o 
 -12   7   6       69.77       63.52     15.17 o 
 -11   7   6       40.84       51.19     11.38 o 
 -10   7   6      610.63      561.23     27.49 o 
  -9   7   6      108.62      105.23     14.22 o 
  -8   7   6      474.21      514.78     24.65 o 
  -7   7   6        3.68        1.90      7.58 o 
  -6   7   6       21.32       24.65      7.58 o 
  -5   7   6       70.36       95.75      5.69 o 
  -4   7   6      146.28      130.83     15.17 o 
  -3   7   6       75.85       43.61     11.38 o 
  -2   7   6      285.32      285.35     17.06 o 
  -1   7   6      105.40      130.83     12.32 o 
   0   7   6       35.75       40.76      7.58 o 
   1   7   6       92.10       73.95     13.27 o 
   2   7   6      514.42      541.32     23.70 o 
   3   7   6       11.33        0.95      7.58 o 
   4   7   6     3355.46     3100.98    119.45 o 
   5   7   6      674.59      620.01     32.23 o 
   6   7   6       97.07       92.91     12.32 o 
   7   7   6      563.01      563.13     31.28 o 
   8   7   6       10.36        5.69      7.58 o 
   9   7   6      217.74      159.27     17.06 o 
  10   7   6       14.40       34.13      9.48 o 
  11   7   6      537.58      521.41     30.34 o 
  12   7   6       36.92       35.08     13.27 o 
  13   7   6      273.26      256.91     26.54 o 
  14   7   6      142.21      135.57     16.12 o 
  15   7   6      282.38      303.37     20.86 o 
  16   7   6        0.21        0.00     14.22 o 
  17   7   6      183.96      268.29     37.92 o 
 -15   8   6       42.97       49.30     24.65 o 
 -14   8   6       97.20      128.93     42.66 o 
 -13   8   6      118.88      106.18     16.12 o 
 -12   8   6       19.21       23.70     16.12 o 
 -11   8   6        7.75        0.00     13.27 o 
 -10   8   6      392.63      401.01     38.87 o 
  -9   8   6      435.83      390.59     23.70 o 
  -8   8   6        0.03        1.90      7.58 o 
  -7   8   6       66.15       54.99      9.48 o 
  -6   8   6        0.44        4.74      6.64 o 
  -5   8   6      143.38      130.83     16.12 o 
  -4   8   6     1406.97     1300.69     55.93 o 
  -3   8   6        4.59        0.95      6.64 o 
  -2   8   6      117.74      118.50     14.22 o 
  -1   8   6     4645.92     4693.66    171.59 o 
   0   8   6      199.28      218.05     18.96 o 
   1   8   6     3635.84     3835.70    143.15 o 
   2   8   6     4452.99     4582.74    162.11 o 
   3   8   6        1.92        0.00      5.69 o 
   4   8   6       14.72        6.64      7.58 o 
   5   8   6       25.43       21.80      8.53 o 
   6   8   6     2291.92     2105.56     83.43 o 
   7   8   6       56.85      103.33     15.17 o 
   8   8   6       43.84       64.47     13.27 o 
   9   8   6      391.04      370.68     26.54 o 
  10   8   6      444.52      457.89     31.28 o 
  11   8   6       18.92       18.96     12.32 o 
  12   8   6     1457.42     1402.13     65.41 o 
  13   8   6        0.30        0.00     10.43 o 
  14   8   6       37.99       38.87     15.17 o 
  15   8   6        0.07        0.00     12.32 o 
  16   8   6      129.11      100.49     17.06 o 
  17   8   6        0.51        0.00     15.17 o 
 -14   9   6      157.53      121.35     18.96 o 
 -13   9   6       17.35        6.64     11.38 o 
 -12   9   6       19.93       34.13     13.27 o 
 -11   9   6       38.20       53.09     12.32 o 
 -10   9   6       95.11       95.75     13.27 o 
  -9   9   6      662.24      620.01     41.71 o 
  -8   9   6        1.13        0.00      8.53 o 
  -7   9   6      409.19      421.87     22.75 o 
  -6   9   6       70.34       65.41     10.43 o 
  -5   9   6       92.84       76.79     14.22 o 
  -4   9   6      150.71      123.24     18.01 o 
  -3   9   6      371.86      432.30     25.60 o 
  -2   9   6      306.69      297.68     20.86 o 
  -1   9   6      142.77      140.31     16.12 o 
   0   9   6      139.09      169.70     16.12 o 
   1   9   6     2946.06     3027.04    114.71 o 
   2   9   6      314.97      344.13     23.70 o 
   3   9   6       51.16       27.49     10.43 o 
   4   9   6        1.96        6.64      6.64 o 
   5   9   6      294.97      241.75     20.86 o 
   6   9   6       12.16       13.27      8.53 o 
   7   9   6       13.79        6.64      8.53 o 
   8   9   6      331.61      262.60     23.70 o 
   9   9   6        0.10       11.38     10.43 o 
  10   9   6       17.56       18.96     12.32 o 
  11   9   6      247.87      212.36     24.65 o 
  12   9   6      140.21      123.24     19.91 o 
  13   9   6       21.11       22.75     13.27 o 
  14   9   6       23.89       37.92     15.17 o 
  15   9   6        9.14        2.84     13.27 o 
  16   9   6       51.06       46.45     19.91 o 
 -14  10   6       32.57       29.39     14.22 o 
 -13  10   6       18.95       18.01     15.17 o 
 -12  10   6       49.42       70.15     14.22 o 
 -11  10   6        7.10        0.00      9.48 o 
 -10  10   6       22.69       17.06      9.48 o 
  -9  10   6      158.73      147.89     17.06 o 
  -8  10   6       78.23       91.96     12.32 o 
  -7  10   6       15.43       18.01      9.48 o 
  -6  10   6        0.45        0.00      6.64 o 
  -5  10   6        0.08        0.00      9.48 o 
  -4  10   6       75.54       59.73     13.27 o 
  -3  10   6      406.11      342.24     26.54 o 
  -2  10   6      175.10      168.75     19.91 o 
  -1  10   6       11.84        4.74      8.53 o 
   0  10   6      494.48      465.48     28.44 o 
   1  10   6        4.80       13.27      8.53 o 
   2  10   6     1232.46     1195.46     54.99 o 
   3  10   6        1.83        0.00      7.58 o 
   4  10   6      206.50      175.38     18.96 o 
   5  10   6       22.42       16.12     10.43 o 
   6  10   6      147.41      182.97     19.91 o 
   7  10   6      589.67      565.02     34.13 o 
   8  10   6      376.31      462.64     32.23 o 
   9  10   6       41.85       67.31     15.17 o 
  10  10   6       44.28       51.19     14.22 o 
  11  10   6        0.00       11.38     12.32 o 
  12  10   6     1054.26     1066.53     54.99 o 
  13  10   6       13.00       14.22     13.27 o 
  14  10   6       48.13       38.87     17.06 o 
  15  10   6       58.62       65.41     19.91 o 
  16  10   6        3.01        0.95     17.06 o 
 -13  11   6        8.72       30.34     14.22 o 
 -12  11   6       44.92       29.39     13.27 o 
 -11  11   6       10.93       24.65     12.32 o 
 -10  11   6      221.93      254.07     20.86 o 
  -9  11   6      662.28      566.92     28.44 o 
  -8  11   6       24.13       18.01     10.43 o 
  -7  11   6      670.57      633.28     29.39 o 
  -6  11   6      222.38      251.23     24.65 o 
  -5  11   6      390.86      445.57     31.28 o 
  -4  11   6      461.84      412.39     29.39 o 
  -3  11   6       26.31       18.01     11.38 o 
  -2  11   6      203.79      208.57     21.80 o 
  -1  11   6     1465.86     1286.47     57.83 o 
   0  11   6      375.32      358.35     26.54 o 
   1  11   6     1837.64     1844.85     75.84 o 
   2  11   6     1564.36     1553.81     68.26 o 
   3  11   6      417.97      431.35     28.44 o 
   4  11   6      131.89      166.85     20.86 o 
   5  11   6      275.43      239.85     24.65 o 
   6  11   6       93.48       88.17     16.12 o 
   7  11   6     1908.66     1817.36     80.58 o 
   8  11   6      104.90      162.11     21.80 o 
   9  11   6      309.99      321.38     30.34 o 
  10  11   6       77.04       78.69     17.06 o 
  11  11   6       13.12        0.95     11.38 o 
  12  11   6       18.42       43.61     15.17 o 
  13  11   6      318.05      330.86     32.23 o 
  14  11   6       42.50       34.13     17.06 o 
  15  11   6       17.56        1.90     16.12 o 
 -12  12   6       44.80       39.82     14.22 o 
 -11  12   6        1.63        0.00     14.22 o 
 -10  12   6      241.74      265.45     38.87 o 
  -9  12   6      198.48      191.50     18.96 o 
  -8  12   6       44.53       59.73     24.65 o 
  -7  12   6      120.86      127.98     19.91 o 
  -6  12   6      264.69      276.82     26.54 o 
  -5  12   6      424.07      437.04     31.28 o 
  -4  12   6     1261.23     1357.57     61.62 o 
  -3  12   6      402.80      386.79     28.44 o 
  -2  12   6       64.72      119.45     18.96 o 
  -1  12   6     1431.41     1386.01     61.62 o 
   0  12   6      140.25      142.20     19.91 o 
   1  12   6      175.39      182.97     20.86 o 
   2  12   6     1359.02     1315.86     61.62 o 
   3  12   6        5.21       11.38     12.32 o 
   4  12   6      120.06      124.19     18.01 o 
   5  12   6       69.45       68.26     15.17 o 
   6  12   6      106.75      104.28     18.96 o 
   7  12   6        0.00        0.00     10.43 o 
   8  12   6       38.29       26.54     14.22 o 
   9  12   6       30.99       21.80     14.22 o 
  10  12   6       35.98       30.34     17.06 o 
  11  12   6        2.76        0.00     12.32 o 
  12  12   6        0.20        2.84     14.22 o 
  13  12   6       23.46       16.12     16.12 o 
  14  12   6       54.28       57.83     19.91 o 
  15  12   6        0.94        0.00     16.12 o 
 -11  13   6       46.10       75.84     16.12 o 
 -10  13   6        0.36        0.95     12.32 o 
  -9  13   6       96.40       84.37     18.96 o 
  -8  13   6       13.85        0.00     13.27 o 
  -7  13   6       61.33       54.04     16.12 o 
  -6  13   6       16.38        4.74     12.32 o 
  -5  13   6      191.71      173.49     22.75 o 
  -4  13   6       55.02       61.62     17.06 o 
  -3  13   6       18.65       12.32     12.32 o 
  -2  13   6       63.87       53.09     16.12 o 
  -1  13   6       22.27       35.08     13.27 o 
   0  13   6      213.64      189.60     23.70 o 
   1  13   6      340.70      376.37     30.34 o 
   2  13   6       46.02       29.39     13.27 o 
   3  13   6      310.70      283.46     27.49 o 
   4  13   6       66.58       59.73     15.17 o 
   5  13   6      226.77      219.94     25.60 o 
   6  13   6       42.99       70.15     17.06 o 
   7  13   6       46.41       66.36     17.06 o 
   8  13   6      120.43      136.52     21.80 o 
   9  13   6       78.54       58.78     18.01 o 
  10  13   6       44.98       57.83     18.96 o 
  11  13   6       14.44       25.60     18.01 o 
  12  13   6        0.35        0.00     15.17 o 
  13  13   6      381.75      429.45     39.82 o 
  14  13   6        0.14        0.00     17.06 o 
 -10  14   6       79.84       73.00     15.17 o 
  -9  14   6       41.82       50.25     17.06 o 
  -8  14   6       18.41       35.08     16.12 o 
  -7  14   6       22.73       14.22     14.22 o 
  -6  14   6       37.80       19.91     15.17 o 
  -5  14   6       13.36        8.53     13.27 o 
  -4  14   6      186.58      247.43     26.54 o 
  -3  14   6       19.63       25.60     14.22 o 
  -2  14   6       29.77       10.43     13.27 o 
  -1  14   6       13.00        2.84     11.38 o 
   0  14   6       58.16       63.52     17.06 o 
   1  14   6       14.82        0.95     11.38 o 
   2  14   6      166.33      185.81     24.65 o 
   3  14   6       60.03       54.99     18.01 o 
   4  14   6      102.52      112.81     18.01 o 
   5  14   6      215.28      235.11     29.39 o 
   6  14   6       12.52       12.32     14.22 o 
   7  14   6       99.77      120.40     21.80 o 
   8  14   6      202.47      193.40     27.49 o 
   9  14   6      118.84      112.81     22.75 o 
  10  14   6       96.66      143.15     25.60 o 
  11  14   6       26.52       12.32     17.06 o 
  12  14   6      117.60      153.58     28.44 o 
  13  14   6        9.45        9.48     19.91 o 
  -9  15   6      189.34      232.27     30.34 o 
  -8  15   6        3.04       16.12     16.12 o 
  -7  15   6       18.50       19.91     17.06 o 
  -6  15   6       69.69       58.78     18.96 o 
  -5  15   6        0.17        2.84     13.27 o 
  -4  15   6       48.76       64.47     18.01 o 
  -3  15   6      234.20      278.72     28.44 o 
  -2  15   6       60.78       32.23     16.12 o 
  -1  15   6       74.05       58.78     16.12 o 
   0  15   6       72.44       81.53     18.01 o 
   1  15   6       59.69       79.63     19.91 o 
   2  15   6      125.26      111.87     20.86 o 
   3  15   6       53.92       60.67     18.01 o 
   4  15   6        0.82        0.00     13.27 o 
   5  15   6       54.32       71.10     19.91 o 
   6  15   6       55.39       43.61     18.96 o 
   7  15   6       18.26       19.91     17.06 o 
   8  15   6        2.37       14.22     16.12 o 
   9  15   6        6.27        0.00     13.27 o 
  10  15   6        4.95       19.91     18.01 o 
  11  15   6       39.71       38.87     21.80 o 
  12  15   6       18.61       18.96     18.96 o 
  -7  16   6        0.00        0.00     15.17 o 
  -6  16   6       66.76       49.30     20.86 o 
  -5  16   6        0.96       10.43     17.06 o 
  -4  16   6       73.00       76.79     18.96 o 
  -3  16   6        5.02       13.27     14.22 o 
  -2  16   6        7.87       12.32     15.17 o 
  -1  16   6        3.16       23.70     14.22 o 
   0  16   6       63.16       66.36     19.91 o 
   1  16   6       19.88       23.70     16.12 o 
   2  16   6      708.26      643.71     43.61 o 
   3  16   6       37.46       32.23     17.06 o 
   4  16   6      303.63      291.04     32.23 o 
   5  16   6        1.19        0.00     16.12 o 
   6  16   6        1.60       31.28     18.01 o 
   7  16   6       32.08       29.39     20.86 o 
   8  16   6      138.48      194.34     29.39 o 
   9  16   6        2.48        0.00     18.96 o 
  10  16   6      116.01      119.45     27.49 o 
  11  16   6        6.06       16.12     21.80 o 
  -6  17   6       10.44       13.27     18.01 o 
  -5  17   6        0.53        0.00     17.06 o 
  -4  17   6        0.19        0.00     14.22 o 
  -3  17   6      210.39      219.94     29.39 o 
  -2  17   6        0.13        0.00     16.12 o 
  -1  17   6      201.20      184.86     27.49 o 
   0  17   6        5.08        0.00     16.12 o 
   1  17   6      126.69      102.39     23.70 o 
   2  17   6       16.78       49.30     19.91 o 
   3  17   6      331.18      298.63     33.18 o 
   4  17   6       15.19       20.86     20.86 o 
   5  17   6      139.47      147.89     27.49 o 
   6  17   6       16.00        0.00     18.96 o 
   7  17   6       90.66      100.49     24.65 o 
   8  17   6        1.00        0.00     18.96 o 
   9  17   6        7.46       10.43     19.91 o 
  -3  18   6        6.36        7.58     16.12 o 
  -2  18   6       31.57       17.06     17.06 o 
  -1  18   6        8.02        0.00     15.17 o 
   0  18   6        2.57        0.00     15.17 o 
   1  18   6        7.43        0.00     15.17 o 
   2  18   6       22.94       22.75     18.01 o 
   3  18   6       26.33       34.13     19.91 o 
   4  18   6        2.95        0.95     19.91 o 
   5  18   6       34.58       29.39     20.86 o 
   6  18   6        0.75        0.00     18.01 o 
   7  18   6       14.53       23.70     21.80 o 
  -5 -15   7        0.17        0.00     13.27 o 
  -4 -15   7       59.19      104.28     18.96 o 
  -3 -15   7        1.79        0.00     12.32 o 
  -2 -15   7        3.91        8.53     12.32 o 
  -1 -15   7        6.57       14.22     16.12 o 
   0 -15   7       33.92       42.66     24.65 o 
   1 -15   7       11.05       55.93     25.60 o 
   2 -15   7      144.86      190.55     35.08 o 
   3 -15   7        0.61       12.32     23.70 o 
  -7 -14   7       40.34       79.63     33.18 o 
  -6 -14   7       13.77       17.06     14.22 o 
  -5 -14   7        9.55       18.96     13.27 o 
  -4 -14   7        8.90       35.08     14.22 o 
  -3 -14   7      106.97      141.26     18.01 o 
  -2 -14   7        0.12        0.00     10.43 o 
  -1 -14   7       40.27       28.44     13.27 o 
   0 -14   7      107.48      101.44     16.12 o 
   1 -14   7       89.94      120.40     28.44 o 
   2 -14   7       37.60       36.97     21.80 o 
   3 -14   7       17.83        4.74     18.96 o 
   4 -14   7        0.02        5.69     19.91 o 
   5 -14   7        0.14       16.12     20.86 o 
   6 -14   7        0.05        0.00     20.86 o 
  -9 -13   7       36.18       33.18     17.06 o 
  -8 -13   7       19.29       16.12     24.65 o 
  -7 -13   7       19.73       21.80     12.32 o 
  -6 -13   7       24.89       22.75     12.32 o 
  -5 -13   7        4.25       19.91     12.32 o 
  -4 -13   7       20.69       20.86     11.38 o 
  -3 -13   7       11.11        7.58     10.43 o 
  -2 -13   7      102.91      102.39     16.12 o 
  -1 -13   7        9.46        0.95      9.48 o 
   0 -13   7      137.37      164.01     26.54 o 
   1 -13   7       33.42       41.71     13.27 o 
   2 -13   7       10.11       15.17     16.12 o 
   3 -13   7        0.40        0.00     13.27 o 
   4 -13   7       28.24        6.64     17.06 o 
   5 -13   7        7.35        8.53     18.01 o 
   6 -13   7       28.64       22.75     20.86 o 
   7 -13   7        0.66        0.95     12.32 o 
   8 -13   7       71.31       84.37     23.70 o 
 -11 -12   7       76.70       81.53     18.96 o 
 -10 -12   7        7.02        0.00     17.06 o 
  -9 -12   7       47.23       53.09     17.06 o 
  -8 -12   7        2.12        0.00     12.32 o 
  -7 -12   7      143.70      143.15     18.96 o 
  -6 -12   7        0.02        6.64     10.43 o 
  -5 -12   7       67.99       52.14     14.22 o 
  -4 -12   7        1.76        6.64     10.43 o 
  -3 -12   7      126.82      111.87     16.12 o 
  -2 -12   7       95.18       97.65     14.22 o 
  -1 -12   7      239.26      259.76     19.91 o 
   0 -12   7       57.76       44.56     11.38 o 
   1 -12   7        0.79        1.90      9.48 o 
   2 -12   7        2.08        1.90      8.53 o 
   3 -12   7        5.09        4.74     14.22 o 
   4 -12   7       32.90       54.99     18.96 o 
   5 -12   7      245.92      237.01     20.86 o 
   6 -12   7        4.63       22.75     11.38 o 
   7 -12   7        5.29        5.69     11.38 o 
   8 -12   7       21.91        7.58     13.27 o 
   9 -12   7       13.74        6.64     17.06 o 
 -12 -11   7       35.89       19.91     23.70 o 
 -11 -11   7        4.09       16.12     15.17 o 
 -10 -11   7       16.78        7.58     13.27 o 
  -9 -11   7        0.98        0.00     11.38 o 
  -8 -11   7       17.33        9.48     11.38 o 
  -7 -11   7       37.23       38.87     14.22 o 
  -6 -11   7      402.31      469.27     29.39 o 
  -5 -11   7       27.98       21.80     11.38 o 
  -4 -11   7        2.14        3.79      9.48 o 
  -3 -11   7      132.71      129.88     19.91 o 
  -2 -11   7       45.79       37.92     10.43 o 
  -1 -11   7       11.90        1.90      8.53 o 
   0 -11   7        0.09        0.00      6.64 o 
   1 -11   7      102.62      111.87     13.27 o 
   2 -11   7      247.06      244.59     28.44 o 
   3 -11   7      173.76      146.94     14.22 o 
   4 -11   7       18.92       25.60      9.48 o 
   5 -11   7       53.69       60.67     11.38 o 
   6 -11   7        6.40       10.43      9.48 o 
   7 -11   7        0.00        7.58      9.48 o 
   8 -11   7        1.43        0.95     11.38 o 
   9 -11   7        8.12       15.17     12.32 o 
  10 -11   7       17.60       11.38     19.91 o 
  11 -11   7        0.11        0.95     18.01 o 
 -13 -10   7       14.61       21.80     25.60 o 
 -12 -10   7        1.45        0.00     20.86 o 
 -11 -10   7       34.06       31.28     14.22 o 
 -10 -10   7        8.49       20.86     12.32 o 
  -9 -10   7        2.01        4.74     11.38 o 
  -8 -10   7       11.92        0.00     10.43 o 
  -7 -10   7       66.95       72.05     14.22 o 
  -6 -10   7      309.63      273.03     21.80 o 
  -5 -10   7      111.10       98.59     15.17 o 
  -4 -10   7        1.22        0.00      8.53 o 
  -3 -10   7       18.20       16.12     14.22 o 
  -2 -10   7        2.33        0.00      7.58 o 
  -1 -10   7       38.73       41.71      9.48 o 
   0 -10   7       53.67       44.56     12.32 o 
   1 -10   7        4.60        8.53     12.32 o 
   2 -10   7        5.95       15.17      4.74 o 
   3 -10   7        5.67       18.96      4.74 o 
   4 -10   7       50.20       43.61     10.43 o 
   5 -10   7      363.54      346.03     21.80 o 
   6 -10   7      159.36      149.79     16.12 o 
   7 -10   7        3.18        7.58      8.53 o 
   8 -10   7        0.13        0.95      9.48 o 
   9 -10   7        3.90        0.00     13.27 o 
  10 -10   7       18.17       10.43     18.01 o 
  11 -10   7       14.20       10.43     19.91 o 
  12 -10   7       35.81       22.75     21.80 o 
 -13  -9   7       11.50        2.84     20.86 o 
 -12  -9   7       31.64       34.13     14.22 o 
 -11  -9   7        0.29        0.00     11.38 o 
 -10  -9   7       39.63       24.65     12.32 o 
  -9  -9   7       13.15        8.53     10.43 o 
  -8  -9   7       21.59       17.06     15.17 o 
  -7  -9   7       44.10       51.19     12.32 o 
  -6  -9   7     1125.63     1139.52     41.71 o 
  -5  -9   7      131.40      183.92     17.06 o 
  -4  -9   7      258.49      258.81     18.96 o 
  -3  -9   7       86.28       81.53     12.32 o 
  -2  -9   7       31.19       27.49      8.53 o 
  -1  -9   7       18.67       18.96      9.48 o 
   0  -9   7      743.97      739.46     28.44 o 
   1  -9   7       54.20       60.67      7.58 o 
   2  -9   7       12.51       11.38      4.74 o 
   3  -9   7        0.17        0.00      2.84 o 
   4  -9   7      158.82      130.83      8.53 o 
   5  -9   7        2.09        0.95      7.58 o 
   6  -9   7      529.08      482.54     43.61 o 
   7  -9   7        1.23        0.00      7.58 o 
   8  -9   7       21.89       15.17      9.48 o 
   9  -9   7        3.42        6.64      9.48 o 
  10  -9   7       38.66       36.97     12.32 o 
  11  -9   7        0.47        0.00     17.06 o 
  12  -9   7        0.00        0.00     17.06 o 
  13  -9   7        6.02       25.60     23.70 o 
 -14  -8   7       12.91       21.80     23.70 o 
 -13  -8   7       34.87       70.15     26.54 o 
 -12  -8   7        1.57        0.00     11.38 o 
 -11  -8   7      319.80      304.32     24.65 o 
 -10  -8   7      163.08      179.18     18.96 o 
  -9  -8   7        4.13       12.32      9.48 o 
  -8  -8   7      175.63      218.05     20.86 o 
  -7  -8   7      215.54      255.02     20.86 o 
  -6  -8   7      222.22      212.36     18.96 o 
  -5  -8   7      112.14      110.92     14.22 o 
  -4  -8   7     2238.64     2218.37     67.31 o 
  -3  -8   7       46.19       36.02      9.48 o 
  -2  -8   7       57.31       32.23      7.58 o 
  -1  -8   7      161.15      159.27     12.32 o 
   0  -8   7      198.78      186.76     11.38 o 
   1  -8   7       59.95       54.99     10.43 o 
   2  -8   7        9.37        8.53      4.74 o 
   3  -8   7      875.70      845.64     28.44 o 
   4  -8   7      733.31      654.14     19.91 o 
   5  -8   7      190.94      182.02     15.17 o 
   6  -8   7       63.36       50.25     20.86 o 
   7  -8   7      290.49      351.72     36.97 o 
   8  -8   7        8.20        0.00      7.58 o 
   9  -8   7       14.40        0.00      8.53 o 
  10  -8   7       16.66       29.39     11.38 o 
  11  -8   7      181.13      228.47     31.28 o 
  12  -8   7       11.12        0.95     15.17 o 
  13  -8   7      166.48      221.84     34.13 o 
  14  -8   7       21.13       27.49     23.70 o 
 -15  -7   7        2.61       11.38     18.01 o 
 -14  -7   7       29.85       44.56     23.70 o 
 -13  -7   7        3.58        0.95     18.01 o 
 -12  -7   7        2.89        5.69     10.43 o 
 -11  -7   7       28.76       19.91     13.27 o 
 -10  -7   7      303.83      282.51     25.60 o 
  -9  -7   7      122.12      109.97     17.06 o 
  -8  -7   7      290.82      245.54     19.91 o 
  -7  -7   7      254.10      239.85     18.01 o 
  -6  -7   7     2424.04     2267.67     68.26 o 
  -5  -7   7      564.21      558.39     25.60 o 
  -4  -7   7       21.23       18.01      7.58 o 
  -3  -7   7       31.27       18.96      6.64 o 
  -2  -7   7       25.68       36.02      8.53 o 
  -1  -7   7      107.57      109.97     18.01 o 
   0  -7   7      301.53      249.33     36.97 o 
   1  -7   7       24.61       34.13      4.74 o 
   2  -7   7       17.57       26.54      5.69 o 
   3  -7   7       30.37       25.60      4.74 o 
   4  -7   7      133.73      133.67      7.58 o 
   5  -7   7      306.84      290.09     17.06 o 
   6  -7   7     2633.88     2679.11     75.84 o 
   7  -7   7      232.16      258.81     18.01 o 
   8  -7   7      859.43      892.09     34.13 o 
   9  -7   7      209.85      257.86     18.96 o 
  10  -7   7      424.63      471.17     24.65 o 
  11  -7   7        9.77        0.95     13.27 o 
  12  -7   7        3.70        3.79     16.12 o 
  13  -7   7        1.59       11.38     18.96 o 
  14  -7   7      252.69      285.35     42.66 o 
 -15  -6   7       13.58       23.70     19.91 o 
 -14  -6   7       22.99       18.96     17.06 o 
 -13  -6   7      346.24      267.34     35.08 o 
 -12  -6   7        1.20        0.00     10.43 o 
 -11  -6   7      493.45      527.10     27.49 o 
 -10  -6   7      193.74      172.54     21.80 o 
  -9  -6   7      423.50      390.59     21.80 o 
  -8  -6   7       80.97       65.41     12.32 o 
  -7  -6   7       24.97       27.49      9.48 o 
  -6  -6   7      608.00      660.77     54.99 o 
  -5  -6   7     1755.77     1614.48     52.14 o 
  -4  -6   7       46.52       31.28      7.58 o 
  -3  -6   7      322.59      283.46     16.12 o 
  -2  -6   7      130.85      147.89      6.64 o 
  -1  -6   7     1939.66     2042.99     46.45 o 
   0  -6   7       18.60       17.06      5.69 o 
   1  -6   7      869.08      737.56     25.60 o 
   2  -6   7      221.11      171.59     22.75 o 
   3  -6   7      400.52      428.51     15.17 o 
   4  -6   7      111.18      109.02      6.64 o 
   5  -6   7     2350.11     2245.87     50.25 o 
   6  -6   7      387.13      382.05     19.91 o 
   7  -6   7       89.19       80.58     12.32 o 
   8  -6   7      398.02      417.13     20.86 o 
   9  -6   7      251.66      261.65     18.01 o 
  10  -6   7      232.11      260.71     18.01 o 
  11  -6   7      786.09      886.40     35.08 o 
  12  -6   7      124.02      112.81     27.49 o 
  13  -6   7       54.36       44.56     21.80 o 
  14  -6   7       26.65        9.48     18.96 o 
  15  -6   7        5.41       16.12     21.80 o 
 -15  -5   7        1.38        6.64     17.06 o 
 -14  -5   7      151.16      165.90     29.39 o 
 -13  -5   7       88.20       53.09     19.91 o 
 -12  -5   7       77.18       67.31     14.22 o 
 -11  -5   7        4.41        0.00      9.48 o 
 -10  -5   7      479.43      480.65     24.65 o 
  -9  -5   7       15.23       19.91      8.53 o 
  -8  -5   7      650.00      554.59     25.60 o 
  -7  -5   7      275.84      280.61     18.01 o 
  -6  -5   7      926.84      853.22     74.89 o 
  -5  -5   7       94.89      109.02     11.38 o 
  -4  -5   7        0.05        0.00      4.74 o 
  -3  -5   7      359.71      354.56     16.12 o 
  -2  -5   7      131.17      181.07     11.38 o 
  -1  -5   7      136.85      139.36      7.58 o 
   0  -5   7      604.29      544.17     15.17 o 
   1  -5   7      510.41      558.39     15.17 o 
   2  -5   7      264.77      180.12     10.43 o 
   3  -5   7       56.71       57.83      4.74 o 
   4  -5   7        4.10       10.43      2.84 o 
   5  -5   7      138.37      171.59     16.12 o 
   6  -5   7       33.30       27.49      6.64 o 
   7  -5   7      108.65      106.18     11.38 o 
   8  -5   7       29.91       23.70      7.58 o 
   9  -5   7       18.74       14.22      7.58 o 
  10  -5   7       28.29       34.13      8.53 o 
  11  -5   7       21.27       24.65     12.32 o 
  12  -5   7       12.27       17.06     16.12 o 
  13  -5   7        0.53        3.79     16.12 o 
  14  -5   7       79.14       53.09     22.75 o 
  15  -5   7        1.27        0.00     14.22 o 
 -16  -4   7       11.10       12.32     19.91 o 
 -15  -4   7        1.64        0.00     16.12 o 
 -14  -4   7       92.42       68.26     22.75 o 
 -13  -4   7      157.43      162.11     26.54 o 
 -12  -4   7       37.61       43.61     17.06 o 
 -11  -4   7      155.21       87.22     20.86 o 
 -10  -4   7        6.06       15.17      6.64 o 
  -9  -4   7       54.42       53.09      9.48 o 
  -8  -4   7       81.96       74.89     10.43 o 
  -7  -4   7       92.83       63.52      9.48 o 
  -6  -4   7       92.34       85.32     10.43 o 
  -5  -4   7      458.64      458.84     39.82 o 
  -4  -4   7      293.53      247.43     25.60 o 
  -3  -4   7     2395.52     2294.21     63.52 o 
  -2  -4   7        5.71        5.69      6.64 o 
  -1  -4   7       18.64       20.86      5.69 o 
   0  -4   7       38.54       40.76     15.17 o 
   1  -4   7     1054.42      842.79     24.65 o 
   2  -4   7       43.71       36.02      7.58 o 
   3  -4   7     2553.74     2729.36     67.31 o 
   4  -4   7      515.58      539.42     17.06 o 
   5  -4   7     1596.85     1620.17     38.87 o 
   6  -4   7       64.83       72.05      9.48 o 
   7  -4   7        0.14        0.95     11.38 o 
   8  -4   7        6.56        3.79      6.64 o 
   9  -4   7      278.87      262.60     18.01 o 
  10  -4   7      119.97      113.76     12.32 o 
  11  -4   7      115.20      101.44     12.32 o 
  12  -4   7       78.71      106.18     13.27 o 
  13  -4   7      322.73      291.04     36.97 o 
  14  -4   7       18.71       18.96     19.91 o 
  15  -4   7       16.40        9.48     18.96 o 
  16  -4   7       73.98       39.82     23.70 o 
 -16  -3   7       96.86       97.65     25.60 o 
 -15  -3   7       37.46        6.64     17.06 o 
 -14  -3   7       86.40      109.97     23.70 o 
 -13  -3   7      188.45      222.79     30.34 o 
 -12  -3   7       10.73       15.17     14.22 o 
 -11  -3   7       15.79       17.06      7.58 o 
 -10  -3   7       18.40       28.44     11.38 o 
  -9  -3   7       25.72       15.17     12.32 o 
  -8  -3   7      366.53      292.94     18.01 o 
  -7  -3   7       30.76       41.71     15.17 o 
  -6  -3   7      150.04      128.93     11.38 o 
  -5  -3   7      128.23      157.37     12.32 o 
  -4  -3   7      882.65      830.47     25.60 o 
  -3  -3   7      434.55      422.82     16.12 o 
  -2  -3   7       41.78       46.45      6.64 o 
  -1  -3   7     4348.44     4559.04    110.92 o 
   0  -3   7     1649.41     1749.10     45.51 o 
   1  -3   7     2204.90     2444.95     69.21 o 
   2  -3   7       83.88      118.50     14.22 o 
   3  -3   7       63.37       86.27      4.74 o 
   4  -3   7      523.07      674.04     34.13 o 
   5  -3   7       30.07       39.82      8.53 o 
   6  -3   7     1893.93     1859.07     78.69 o 
   7  -3   7      452.86      476.86     20.86 o 
   8  -3   7       33.82       24.65      7.58 o 
   9  -3   7       50.43       86.27     10.43 o 
  10  -3   7       37.31       37.92     12.32 o 
  11  -3   7        0.26        0.00      6.64 o 
  12  -3   7      163.22      139.36     14.22 o 
  13  -3   7       15.21       17.06     15.17 o 
  14  -3   7       17.12       26.54     17.06 o 
  15  -3   7       63.00       52.14     24.65 o 
  16  -3   7       40.88       13.27     21.80 o 
 -16  -2   7        0.33        0.00     18.01 o 
 -15  -2   7      182.25      186.76     28.44 o 
 -14  -2   7       96.75      112.81     23.70 o 
 -13  -2   7      206.37      225.63     30.34 o 
 -12  -2   7       10.21        6.64     14.22 o 
 -11  -2   7       94.60       59.73     16.12 o 
 -10  -2   7      278.65      294.84     13.27 o 
  -9  -2   7       90.37       88.17      9.48 o 
  -8  -2   7       83.58       62.57     19.91 o 
  -7  -2   7      958.91      895.88     32.23 o 
  -6  -2   7       82.64      110.92      9.48 o 
  -5  -2   7      870.86      875.03     33.18 o 
  -4  -2   7      161.70      176.33     10.43 o 
  -3  -2   7       61.93       52.14      6.64 o 
  -2  -2   7     2085.69     2136.84     56.88 o 
  -1  -2   7     6029.74     6702.52    162.11 o 
   0  -2   7      145.81      146.00      9.48 o 
   1  -2   7     1228.60     1278.88     38.87 o 
   2  -2   7      751.75      832.36     25.60 o 
   3  -2   7     1185.15     1248.55     34.13 o 
   4  -2   7        8.16       29.39      8.53 o 
   5  -2   7       43.69       45.51      9.48 o 
   6  -2   7       61.53       82.48     13.27 o 
   7  -2   7      233.77      271.13     19.91 o 
   8  -2   7        0.02       10.43      8.53 o 
   9  -2   7      178.04      151.68     12.32 o 
  10  -2   7      160.49      144.10     12.32 o 
  11  -2   7      121.28      120.40     12.32 o 
  12  -2   7       28.94       18.01      8.53 o 
  13  -2   7      326.57      339.39     23.70 o 
  14  -2   7       37.55       17.06     16.12 o 
  15  -2   7      388.80      342.24     40.76 o 
  16  -2   7        8.69        9.48     18.01 o 
  17  -2   7       85.63      116.61     31.28 o 
 -16  -1   7       13.50        0.95     17.06 o 
 -15  -1   7       46.59       83.43     22.75 o 
 -14  -1   7       79.61       82.48     20.86 o 
 -13  -1   7        8.40        3.79     13.27 o 
 -12  -1   7      160.52      197.19     28.44 o 
 -11  -1   7       15.64       24.65      8.53 o 
 -10  -1   7      703.88      755.57     29.39 o 
  -9  -1   7      784.70      730.93     21.80 o 
  -8  -1   7     1537.28     1382.22     42.66 o 
  -7  -1   7        0.32        0.95      5.69 o 
  -6  -1   7        4.59        7.58      2.84 o 
  -5  -1   7      210.79      170.64     10.43 o 
  -4  -1   7      661.05      758.42     25.60 o 
  -3  -1   7     2105.86     2603.27     65.41 o 
  -2  -1   7     7922.75     8370.09    214.25 o 
  -1  -1   7       99.95       98.59      8.53 o 
   0  -1   7     5409.58     5583.85    142.20 o 
   1  -1   7      442.47      406.70     13.27 o 
   2  -1   7     3267.02     3349.36     78.69 o 
   3  -1   7       94.31      170.64     13.27 o 
   4  -1   7     2021.43     2182.35     80.58 o 
   5  -1   7      280.78      248.38     18.01 o 
   6  -1   7     1586.34     1528.21     63.52 o 
   7  -1   7       33.04       36.97     10.43 o 
   8  -1   7     1866.44     2237.33     86.27 o 
   9  -1   7        5.04       12.32      8.53 o 
  10  -1   7        2.65       12.32      8.53 o 
  11  -1   7      165.02      122.29     13.27 o 
  12  -1   7      889.54      889.25     34.13 o 
  13  -1   7      134.36      125.14     14.22 o 
  14  -1   7      754.28      763.16     53.09 o 
  15  -1   7       20.44       36.02     18.01 o 
  16  -1   7       32.02       34.13     21.80 o 
  17  -1   7       23.89        6.64     20.86 o 
 -16   0   7       29.33       11.38     17.06 o 
 -15   0   7       12.75        4.74     17.06 o 
 -14   0   7       20.80       41.71     18.01 o 
 -13   0   7      419.35      450.31     24.65 o 
 -12   0   7        0.14        1.90      8.53 o 
 -11   0   7      670.46      647.50     26.54 o 
 -10   0   7       61.50       73.95     10.43 o 
  -9   0   7      136.34      175.38     10.43 o 
  -8   0   7      200.30      227.53      9.48 o 
  -7   0   7     5485.05     5523.18    175.38 o 
  -6   0   7       68.51       54.04      6.64 o 
  -5   0   7      914.51      938.54     42.66 o 
  -4   0   7      529.25      586.83     20.86 o 
  -3   0   7      145.60      149.79      7.58 o 
  -2   0   7      385.87      556.49     19.91 o 
  -1   0   7      669.86      683.52     27.49 o 
   0   0   7     2791.66     2624.13     57.83 o 
   1   0   7    14983.20    17263.49    388.69 o 
   2   0   7       39.96       57.83      7.58 o 
   3   0   7     3751.70     4508.80    159.27 o 
   4   0   7     1140.33     1010.59     42.66 o 
   5   0   7     7632.69     8834.62    313.80 o 
   6   0   7      362.04      359.30     22.75 o 
   7   0   7      799.23      775.48     37.92 o 
   8   0   7        0.01        0.00      2.84 o 
   9   0   7        1.18        1.90      7.58 o 
  10   0   7       10.10        6.64      8.53 o 
  11   0   7      455.84      492.02     31.28 o 
  12   0   7        1.53        0.95      6.64 o 
  13   0   7        9.04        3.79      8.53 o 
  14   0   7      228.76      200.03     25.60 o 
  15   0   7       67.92       67.31     20.86 o 
  16   0   7       30.76       24.65     19.91 o 
  17   0   7       29.81        9.48     20.86 o 
 -16   1   7      158.55      218.05     31.28 o 
 -15   1   7       30.03       17.06     16.12 o 
 -14   1   7      154.84      145.05     32.23 o 
 -13   1   7      103.46       96.70     17.06 o 
 -12   1   7      146.75      167.80     16.12 o 
 -11   1   7       25.75       38.87     12.32 o 
 -10   1   7      334.08      307.16     24.65 o 
  -9   1   7      241.88      290.09     11.38 o 
  -8   1   7       93.38      102.39      7.58 o 
  -7   1   7      293.52      236.06     12.32 o 
  -6   1   7      180.50      184.86     10.43 o 
  -5   1   7      634.01      836.16     24.65 o 
  -4   1   7     6416.57     7350.02    257.86 o 
  -3   1   7      201.36      193.40      9.48 o 
  -2   1   7      456.10      442.73     15.17 o 
  -1   1   7       88.44       99.54      8.53 o 
   0   1   7        0.48        2.84      2.84 o 
   1   1   7     2608.22     2667.74     66.36 o 
   2   1   7      114.24      145.05      5.69 o 
   3   1   7       23.80       18.01      2.84 o 
   4   1   7     1275.53     1246.65     32.23 o 
   5   1   7       70.55       83.43      7.58 o 
   6   1   7      226.56      237.01      9.48 o 
   7   1   7      302.86      278.72     11.38 o 
   8   1   7       18.45       14.22      3.79 o 
   9   1   7     1053.64     1002.06     48.35 o 
  10   1   7       34.94       41.71      8.53 o 
  11   1   7      968.12      985.94     47.40 o 
  12   1   7       82.69      108.07     16.12 o 
  13   1   7       13.77        5.69      8.53 o 
  14   1   7       51.13       75.84     12.32 o 
  15   1   7        2.43        0.00     14.22 o 
  16   1   7       30.38       21.80     18.01 o 
  17   1   7       15.82       24.65     20.86 o 
 -16   2   7       70.22       76.79     23.70 o 
 -15   2   7       80.79       89.11     15.17 o 
 -14   2   7       53.75       81.53     14.22 o 
 -13   2   7       55.54       70.15     13.27 o 
 -12   2   7       17.69        4.74      8.53 o 
 -11   2   7      129.65      142.20     21.80 o 
 -10   2   7       15.65        0.00      6.64 o 
  -9   2   7      451.25      414.29     19.91 o 
  -8   2   7        3.76        8.53      6.64 o 
  -7   2   7      505.61      415.23     13.27 o 
  -6   2   7      190.11      152.63     12.32 o 
  -5   2   7        4.85        3.79      5.69 o 
  -4   2   7     1064.49     1193.56     45.51 o 
  -3   2   7     6955.44     7731.13    268.29 o 
  -2   2   7       77.40       80.58     14.22 o 
  -1   2   7     3211.26     3042.21     82.48 o 
   0   2   7     1912.88     1771.85     39.82 o 
   1   2   7     1952.62     1906.47     57.83 o 
   2   2   7      138.27      122.29      8.53 o 
   3   2   7      795.12      697.74     23.70 o 
   4   2   7      482.36      432.30     13.27 o 
   5   2   7      148.65      189.60     13.27 o 
   6   2   7      375.09      426.61     27.49 o 
   7   2   7      785.62      693.95     21.80 o 
   8   2   7        1.55        0.00      4.74 o 
   9   2   7     1489.29     1527.26     43.61 o 
  10   2   7       21.18       32.23     10.43 o 
  11   2   7      110.31      127.98      9.48 o 
  12   2   7       41.03       22.75     12.32 o 
  13   2   7      138.06      129.88     18.96 o 
  14   2   7      167.28      151.68     16.12 o 
  15   2   7       23.95       23.70     11.38 o 
  16   2   7       18.90        2.84     15.17 o 
  17   2   7       45.81       62.57     24.65 o 
 -16   3   7       31.56       32.23     14.22 o 
 -15   3   7       25.77       31.28     13.27 o 
 -14   3   7       42.97       17.06     10.43 o 
 -13   3   7        8.23        1.90      9.48 o 
 -12   3   7      257.57      264.50     19.91 o 
 -11   3   7      383.15      367.83     38.87 o 
 -10   3   7      372.29      340.34     19.91 o 
  -9   3   7     1082.94     1008.70     74.89 o 
  -8   3   7     4358.67     4335.31    114.71 o 
  -7   3   7      676.36      641.81     21.80 o 
  -6   3   7        0.14        8.53      3.79 o 
  -5   3   7      174.31      165.90      7.58 o 
  -4   3   7      686.45      846.58     29.39 o 
  -3   3   7        0.06        0.00      8.53 o 
  -2   3   7     4033.84     4689.87    115.66 o 
  -1   3   7      432.41      534.68     18.96 o 
   0   3   7       92.63       73.95      5.69 o 
   1   3   7     1676.41     1582.25     40.76 o 
   2   3   7       47.06       84.37      5.69 o 
   3   3   7     1010.44     1096.86     27.49 o 
   4   3   7      245.01      240.80      8.53 o 
   5   3   7        0.07        0.00      3.79 o 
   6   3   7       24.30       42.66      4.74 o 
   7   3   7     1956.20     1958.62     53.09 o 
   8   3   7     1757.14     1745.31     47.40 o 
   9   3   7      513.86      474.96     18.01 o 
  10   3   7       31.82       32.23      6.64 o 
  11   3   7      832.57      820.99     26.54 o 
  12   3   7      187.43      173.49     20.86 o 
  13   3   7       26.10       26.54     13.27 o 
  14   3   7      179.09      175.38     20.86 o 
  15   3   7        0.47        7.58     10.43 o 
  16   3   7       48.38       53.09     20.86 o 
  17   3   7      135.95      161.16     31.28 o 
 -16   4   7        0.23        0.00     13.27 o 
 -15   4   7       40.51       71.10     24.65 o 
 -14   4   7       15.49        0.00     10.43 o 
 -13   4   7        0.66        2.84      9.48 o 
 -12   4   7       95.09      127.04     15.17 o 
 -11   4   7        5.71       10.43      8.53 o 
 -10   4   7        2.97        0.00      7.58 o 
  -9   4   7      105.38      115.66     13.27 o 
  -8   4   7       35.40       25.60      7.58 o 
  -7   4   7      150.07      154.53      7.58 o 
  -6   4   7      329.54      329.91     11.38 o 
  -5   4   7      341.92      333.70     20.86 o 
  -4   4   7      238.40      237.95     10.43 o 
  -3   4   7      476.85      405.75     16.12 o 
  -2   4   7      634.56      506.24     79.63 o 
  -1   4   7      240.54      261.65     13.27 o 
   0   4   7      460.72      547.96     14.22 o 
   1   4   7     1073.31     1434.36     46.45 o 
   2   4   7      543.43      690.16     24.65 o 
   3   4   7     2294.87     2279.99     57.83 o 
   4   4   7       46.49       52.14      8.53 o 
   5   4   7        0.50        0.95      3.79 o 
   6   4   7      156.02      154.53      9.48 o 
   7   4   7      579.12      651.29     28.44 o 
   8   4   7        0.08        1.90      4.74 o 
   9   4   7      961.04      882.61     30.34 o 
  10   4   7       72.27       72.05     13.27 o 
  11   4   7      181.99      162.11     13.27 o 
  12   4   7       23.89       42.66      8.53 o 
  13   4   7      165.83      137.46     19.91 o 
  14   4   7       86.79       75.84     16.12 o 
  15   4   7      225.42      273.03     26.54 o 
  16   4   7       47.59       57.83     20.86 o 
  17   4   7       69.06       63.52     23.70 o 
 -16   5   7      118.28      141.26     19.91 o 
 -15   5   7       63.60       90.06     16.12 o 
 -14   5   7       32.29       36.02     12.32 o 
 -13   5   7        1.57        0.95      9.48 o 
 -12   5   7      281.80      325.17     21.80 o 
 -11   5   7        0.21        0.00      7.58 o 
 -10   5   7      297.03      289.15     18.96 o 
  -9   5   7       47.33       31.28      9.48 o 
  -8   5   7      243.67      225.63     17.06 o 
  -7   5   7      496.91      525.20     22.75 o 
  -6   5   7      643.47      595.36     49.30 o 
  -5   5   7      541.94      508.14     17.06 o 
  -4   5   7     1516.34     1639.13     40.76 o 
  -3   5   7        8.34       18.96      5.69 o 
  -2   5   7    15267.89    17096.64    569.76 o 
  -1   5   7      721.12      727.13     23.70 o 
   0   5   7       55.24      114.71      7.58 o 
   1   5   7     3029.90     3345.57     89.11 o 
   2   5   7        3.16       16.12      6.64 o 
   3   5   7     1068.68     1039.03     33.18 o 
   4   5   7     3725.46     3789.25    102.39 o 
   5   5   7      628.67      683.52     20.86 o 
   6   5   7     1716.92     1683.69     50.25 o 
   7   5   7        0.47        1.90      4.74 o 
   8   5   7      147.67      128.93     11.38 o 
   9   5   7      846.37      825.73     26.54 o 
  10   5   7      531.50      539.43     21.80 o 
  11   5   7        2.99        4.74      7.58 o 
  12   5   7       75.65       65.41      9.48 o 
  13   5   7       22.35       40.76      8.53 o 
  14   5   7        1.57        0.00     12.32 o 
  15   5   7        4.12        9.48     14.22 o 
  16   5   7       57.14       58.78     15.17 o 
  17   5   7       82.74       92.91     26.54 o 
 -15   6   7      171.73      165.90     19.91 o 
 -14   6   7       33.11       18.01     12.32 o 
 -13   6   7      338.15      273.03     22.75 o 
 -12   6   7       10.35       13.27     10.43 o 
 -11   6   7       14.68        5.69      8.53 o 
 -10   6   7      810.75      795.39     32.23 o 
  -9   6   7        3.13        0.00      7.58 o 
  -8   6   7        9.19       10.43      7.58 o 
  -7   6   7     2361.90     2355.84     67.31 o 
  -6   6   7      146.41      210.46     36.02 o 
  -5   6   7      808.73      741.35     23.70 o 
  -4   6   7       14.70        6.64      3.79 o 
  -3   6   7     1524.01     1618.27     45.51 o 
  -2   6   7      546.73      499.61     28.44 o 
  -1   6   7     3846.32     4289.80    110.92 o 
   0   6   7     1784.33     2074.27     54.04 o 
   1   6   7      734.08      765.05     31.28 o 
   2   6   7     1009.12     1046.62     47.40 o 
   3   6   7     2218.30     2382.38     84.37 o 
   4   6   7      379.27      405.75     21.80 o 
   5   6   7      198.88      172.54     13.27 o 
   6   6   7      487.96      447.47     24.65 o 
   7   6   7      112.98      106.18     12.32 o 
   8   6   7      913.91      894.93     40.76 o 
   9   6   7       98.29      114.71     14.22 o 
  10   6   7       15.81       18.01     18.96 o 
  11   6   7       42.83       30.34     12.32 o 
  12   6   7      101.61       88.17     18.96 o 
  13   6   7       33.39       26.54      9.48 o 
  14   6   7       36.39       25.60     10.43 o 
  15   6   7        1.33        0.00     13.27 o 
  16   6   7        3.65        5.69     16.12 o 
  17   6   7       85.70      107.13     29.39 o 
 -15   7   7       98.27       74.89     17.06 o 
 -14   7   7       11.79        9.48     11.38 o 
 -13   7   7        1.42       10.43     10.43 o 
 -12   7   7        0.15        4.74      9.48 o 
 -11   7   7      176.32      138.41     17.06 o 
 -10   7   7      120.96      156.42     16.12 o 
  -9   7   7       22.75       14.22     11.38 o 
  -8   7   7        2.70        0.00      7.58 o 
  -7   7   7      222.52      261.65     17.06 o 
  -6   7   7       98.73      128.93     13.27 o 
  -5   7   7      182.86      207.62     20.86 o 
  -4   7   7      379.24      324.22     14.22 o 
  -3   7   7      165.14      188.66      9.48 o 
  -2   7   7       53.01       40.76     11.38 o 
  -1   7   7      604.38      669.30     32.23 o 
   0   7   7       84.93      104.28     13.27 o 
   1   7   7     1278.00     1380.32     57.83 o 
   2   7   7       63.48       36.97      8.53 o 
   3   7   7     1184.69     1198.30     50.25 o 
   4   7   7     3389.18     3034.62    112.81 o 
   5   7   7      330.88      347.92     20.86 o 
   6   7   7      935.54     1000.16     45.51 o 
   7   7   7      144.30      145.05     15.17 o 
   8   7   7       46.86       39.82      9.48 o 
   9   7   7      275.38      261.65     21.80 o 
  10   7   7       36.90       52.14     12.32 o 
  11   7   7       40.72       24.65     10.43 o 
  12   7   7     1158.90     1044.72     43.61 o 
  13   7   7      271.38      285.35     21.80 o 
  14   7   7      350.29      352.66     25.60 o 
  15   7   7       47.79       96.70     22.75 o 
  16   7   7        3.66        1.90     17.06 o 
  17   7   7       33.39       54.04     27.49 o 
 -15   8   7      105.88       97.65     27.49 o 
 -14   8   7        0.75        0.00     11.38 o 
 -13   8   7       29.38       18.01     12.32 o 
 -12   8   7       26.41       18.01     11.38 o 
 -11   8   7        1.44        2.84      9.48 o 
 -10   8   7       37.61       37.92     11.38 o 
  -9   8   7      573.73      626.64     28.44 o 
  -8   8   7      134.26      123.24     14.22 o 
  -7   8   7      468.61      432.30     26.54 o 
  -6   8   7       44.27       37.92     12.32 o 
  -5   8   7      612.54      640.86     22.75 o 
  -4   8   7        9.45       12.32      4.74 o 
  -3   8   7      309.75      320.43     22.75 o 
  -2   8   7        3.01        4.74      8.53 o 
  -1   8   7     2069.07     1943.45     74.89 o 
   0   8   7      717.54      750.83     36.97 o 
   1   8   7     1250.77     1138.58     50.25 o 
   2   8   7      162.79      164.96     15.17 o 
   3   8   7        1.34        1.90      5.69 o 
   4   8   7       20.89       34.13      8.53 o 
   5   8   7      224.65      231.32     18.01 o 
   6   8   7        0.05        2.84      7.58 o 
   7   8   7      529.01      537.53     28.44 o 
   8   8   7      207.89      215.20     19.91 o 
   9   8   7      424.61      348.87     24.65 o 
  10   8   7      334.37      296.73     24.65 o 
  11   8   7       97.07       83.43     17.06 o 
  12   8   7      420.67      364.04     29.39 o 
  13   8   7      130.00      108.07     18.96 o 
  14   8   7       34.99       34.13     11.38 o 
  15   8   7       86.94       63.52     14.22 o 
  16   8   7       31.91       38.87     19.91 o 
 -14   9   7      482.54      488.23     31.28 o 
 -13   9   7       40.37       32.23     18.01 o 
 -12   9   7      147.57      129.88     17.06 o 
 -11   9   7        0.01        0.00     11.38 o 
 -10   9   7      378.88      359.30     31.28 o 
  -9   9   7      387.01      403.86     27.49 o 
  -8   9   7        8.54        0.00      8.53 o 
  -7   9   7      103.45       96.70     13.27 o 
  -6   9   7     1212.56     1138.58     54.04 o 
  -5   9   7      101.95       81.53     16.12 o 
  -4   9   7      718.46      674.04     35.08 o 
  -3   9   7        9.34        6.64      9.48 o 
  -2   9   7      172.03      112.81     16.12 o 
  -1   9   7       52.67       54.99     12.32 o 
   0   9   7      337.16      345.08     23.70 o 
   1   9   7      510.09      544.17     28.44 o 
   2   9   7      887.16      829.52     37.92 o 
   3   9   7       74.62       99.54     15.17 o 
   4   9   7      390.13      366.88     22.75 o 
   5   9   7       12.54       14.22      7.58 o 
   6   9   7      121.31       99.54     14.22 o 
   7   9   7       42.99       36.02     10.43 o 
   8   9   7        7.66        0.95      8.53 o 
   9   9   7       71.36       71.10     16.12 o 
  10   9   7      206.17      203.82     21.80 o 
  11   9   7       40.28       28.44     14.22 o 
  12   9   7        1.21        0.00     10.43 o 
  13   9   7       14.42        5.69     12.32 o 
  14   9   7        3.13        0.00     13.27 o 
  15   9   7        1.77       21.80     16.12 o 
  16   9   7       28.62       18.01     19.91 o 
 -13  10   7       20.05        7.58     12.32 o 
 -12  10   7       14.70       35.08     13.27 o 
 -11  10   7        1.03        0.00     10.43 o 
 -10  10   7        6.34       18.96     11.38 o 
  -9  10   7        0.18        7.58      9.48 o 
  -8  10   7        7.79        0.00      8.53 o 
  -7  10   7      213.13      200.03     22.75 o 
  -6  10   7       36.41       17.06     13.27 o 
  -5  10   7      264.98      273.98     24.65 o 
  -4  10   7       18.24       15.17     11.38 o 
  -3  10   7        0.74        0.00      9.48 o 
  -2  10   7       38.07       35.08     12.32 o 
  -1  10   7        6.41        9.48     10.43 o 
   0  10   7      364.74      370.68     26.54 o 
   1  10   7      927.88      865.54     43.61 o 
   2  10   7     2266.51     2067.64     81.53 o 
   3  10   7       46.62       44.56     11.38 o 
   4  10   7        0.44        1.90      8.53 o 
   5  10   7      449.02      416.18     27.49 o 
   6  10   7       10.50        7.58      9.48 o 
   7  10   7     1440.20     1390.75     62.57 o 
   8  10   7      252.62      235.11     23.70 o 
   9  10   7      277.39      293.89     27.49 o 
  10  10   7       39.38       51.19     16.12 o 
  11  10   7        2.24        0.00     11.38 o 
  12  10   7      597.76      644.66     40.76 o 
  13  10   7      199.64      193.40     24.65 o 
  14  10   7       43.92       44.56     17.06 o 
  15  10   7      188.49      218.05     28.44 o 
  16  10   7       31.80       26.54     19.91 o 
 -13  11   7        0.11        0.00     12.32 o 
 -12  11   7       73.07      103.33     17.06 o 
 -11  11   7        9.54        8.53     12.32 o 
 -10  11   7      498.19      478.75     28.44 o 
  -9  11   7       68.28       87.22     14.22 o 
  -8  11   7       62.34       84.37     17.06 o 
  -7  11   7       22.80        0.95     13.27 o 
  -6  11   7      702.39      759.37     43.61 o 
  -5  11   7       63.21       67.31     16.12 o 
  -4  11   7     1200.31     1237.17     56.88 o 
  -3  11   7       55.82       23.70     13.27 o 
  -2  11   7      635.04      646.55     36.97 o 
  -1  11   7       68.16       60.67     15.17 o 
   0  11   7       28.22       16.12     12.32 o 
   1  11   7      242.07      229.42     22.75 o 
   2  11   7     2839.00     2745.47    105.23 o 
   3  11   7      587.60      515.72     32.23 o 
   4  11   7      642.91      633.28     36.02 o 
   5  11   7       94.43       85.32     16.12 o 
   6  11   7       94.33       89.11     17.06 o 
   7  11   7      239.42      211.41     22.75 o 
   8  11   7       11.79        4.74     10.43 o 
   9  11   7       62.75       51.19     15.17 o 
  10  11   7      402.95      477.80     36.02 o 
  11  11   7        3.49        0.95     12.32 o 
  12  11   7      289.54      310.95     31.28 o 
  13  11   7      103.52      111.87     21.80 o 
  14  11   7        5.42        0.00     14.22 o 
  15  11   7       11.13       24.65     18.01 o 
 -12  12   7        4.57        0.00     12.32 o 
 -11  12   7       12.75       17.06     13.27 o 
 -10  12   7      105.97      154.53     18.01 o 
  -9  12   7      687.15      688.26     41.71 o 
  -8  12   7       35.41       41.71     15.17 o 
  -7  12   7      541.09      514.78     36.02 o 
  -6  12   7        1.45        0.00     11.38 o 
  -5  12   7       24.62       33.18     14.22 o 
  -4  12   7       98.79       74.89     17.06 o 
  -3  12   7      205.47      182.97     22.75 o 
  -2  12   7       13.26       29.39     13.27 o 
  -1  12   7      523.17      492.02     34.13 o 
   0  12   7      658.86      642.76     38.87 o 
   1  12   7        0.15        4.74     11.38 o 
   2  12   7      101.67       77.74     16.12 o 
   3  12   7        6.60       12.32     11.38 o 
   4  12   7        4.30        6.64     11.38 o 
   5  12   7      414.61      310.95     28.44 o 
   6  12   7      130.19      123.24     18.96 o 
   7  12   7      203.79      222.79     26.54 o 
   8  12   7       20.48        2.84     12.32 o 
   9  12   7       20.57       18.01     12.32 o 
  10  12   7        0.24       10.43     12.32 o 
  11  12   7        3.32        2.84     13.27 o 
  12  12   7        1.24        8.53     15.17 o 
  13  12   7       27.72       28.44     17.06 o 
  14  12   7       60.56       64.47     21.80 o 
 -11  13   7       29.57       26.54     38.87 o 
 -10  13   7        4.80       32.23     18.01 o 
  -9  13   7        6.70        0.00     14.22 o 
  -8  13   7       57.83       61.62     18.01 o 
  -7  13   7        0.46        0.00     12.32 o 
  -6  13   7       21.54        8.53     13.27 o 
  -5  13   7      120.44       83.43     18.01 o 
  -4  13   7       81.93      100.49     18.96 o 
  -3  13   7       98.80      109.97     18.96 o 
  -2  13   7        2.91        0.00     11.38 o 
  -1  13   7        2.27        4.74     11.38 o 
   0  13   7      108.42      126.09     20.86 o 
   1  13   7      494.17      479.70     33.18 o 
   2  13   7      330.30      246.49     25.60 o 
   3  13   7        1.88        0.00     11.38 o 
   4  13   7        0.33        0.95     10.43 o 
   5  13   7       61.96       73.95     18.01 o 
   6  13   7       26.19       24.65     14.22 o 
   7  13   7        1.23        0.00     11.38 o 
   8  13   7      147.41      139.36     23.70 o 
   9  13   7      210.84      240.80     28.44 o 
  10  13   7      184.76      191.50     27.49 o 
  11  13   7        0.03        0.00     14.22 o 
  12  13   7       73.35       39.82     19.91 o 
  13  13   7      230.27      226.58     31.28 o 
  14  13   7        9.60       26.54     20.86 o 
 -10  14   7        1.28        6.64     16.12 o 
  -9  14   7      155.52      180.12     28.44 o 
  -8  14   7       66.16       61.62     19.91 o 
  -7  14   7       74.64      105.23     20.86 o 
  -6  14   7       65.89       64.47     18.96 o 
  -5  14   7        0.08        8.53     14.22 o 
  -4  14   7       49.84       66.36     17.06 o 
  -3  14   7        0.70        9.48     12.32 o 
  -2  14   7      107.31       74.89     17.06 o 
  -1  14   7       63.78       59.73     16.12 o 
   0  14   7      155.61      222.79     24.65 o 
   1  14   7       10.82       15.17     14.22 o 
   2  14   7      470.68      547.01     36.02 o 
   3  14   7        0.26        3.79     14.22 o 
   4  14   7      156.70      182.97     23.70 o 
   5  14   7      113.80      145.05     20.86 o 
   6  14   7      113.36       76.79     18.01 o 
   7  14   7        3.28       15.17     14.22 o 
   8  14   7       16.45       13.27     14.22 o 
   9  14   7       79.08       71.10     20.86 o 
  10  14   7       56.43       82.48     20.86 o 
  11  14   7       16.86       16.12     17.06 o 
  12  14   7       12.93       23.70     18.01 o 
  13  14   7       69.17       56.88     21.80 o 
  -9  15   7        2.76        9.48     17.06 o 
  -8  15   7       33.16       51.19     19.91 o 
  -7  15   7        1.11        0.00     14.22 o 
  -6  15   7       74.40       57.83     18.96 o 
  -5  15   7       25.28       53.09     17.06 o 
  -4  15   7       23.59        7.58     14.22 o 
  -3  15   7       82.12       71.10     19.91 o 
  -2  15   7       27.45       50.25     18.01 o 
  -1  15   7        6.78       10.43     14.22 o 
   0  15   7        9.94       12.32     14.22 o 
   1  15   7       72.96       44.56     15.17 o 
   2  15   7        5.34       11.38     14.22 o 
   3  15   7       23.49       16.12     16.12 o 
   4  15   7        0.19        5.69     14.22 o 
   5  15   7        4.00        1.90     13.27 o 
   6  15   7        0.04        0.00     15.17 o 
   7  15   7        4.25        0.00     15.17 o 
   8  15   7       46.32       71.10     18.96 o 
   9  15   7        7.45       18.96     17.06 o 
  10  15   7       15.04        3.79     18.01 o 
  11  15   7       37.40       32.23     20.86 o 
  12  15   7        0.25        0.00     17.06 o 
  -7  16   7       33.64       22.75     18.01 o 
  -6  16   7       28.10       32.23     16.12 o 
  -5  16   7       95.23       72.05     19.91 o 
  -4  16   7       41.86       36.02     17.06 o 
  -3  16   7       43.16       66.36     19.91 o 
  -2  16   7       34.98        0.95     15.17 o 
  -1  16   7      200.25      200.98     26.54 o 
   0  16   7        0.08        0.00     14.22 o 
   1  16   7       64.01       51.19     18.96 o 
   2  16   7      170.93      175.38     25.60 o 
   3  16   7      122.84      140.31     24.65 o 
   4  16   7       92.96       68.26     19.91 o 
   5  16   7      148.91      177.28     26.54 o 
   6  16   7       31.70       46.45     19.91 o 
   7  16   7       64.26       48.35     19.91 o 
   8  16   7       39.08       51.19     20.86 o 
   9  16   7        2.74        6.64     18.01 o 
  10  16   7      107.93      154.53     28.44 o 
  -6  17   7       66.19      113.76     23.70 o 
  -5  17   7        0.79        0.95     16.12 o 
  -4  17   7        5.88       13.27     16.12 o 
  -3  17   7       58.54       45.51     18.01 o 
  -2  17   7        0.66        0.95     14.22 o 
  -1  17   7      114.49      109.97     22.75 o 
   0  17   7      129.87       79.63     21.80 o 
   1  17   7       26.25        6.64     18.01 o 
   2  17   7      151.47      200.03     29.39 o 
   3  17   7       59.18       63.52     22.75 o 
   4  17   7        6.66        0.00     18.01 o 
   5  17   7       93.47      108.07     25.60 o 
   6  17   7        3.36        4.74     19.91 o 
   7  17   7       59.92       42.66     22.75 o 
   8  17   7       40.37       49.30     23.70 o 
   9  17   7        3.78        0.00     19.91 o 
  -3  18   7       21.31       39.82     19.91 o 
  -2  18   7        2.34        0.95     16.12 o 
  -1  18   7        0.36        0.00     15.17 o 
   0  18   7        0.09        0.00     15.17 o 
   1  18   7        9.57        0.00     17.06 o 
   2  18   7       15.23       11.38     18.01 o 
   3  18   7       39.77       58.78     22.75 o 
   4  18   7        0.03        0.00     17.06 o 
   5  18   7        2.20        9.48     20.86 o 
   6  18   7        0.00        7.58     20.86 o 
  -6 -14   8       43.28       49.30     16.12 o 
  -5 -14   8        4.82        3.79     13.27 o 
  -4 -14   8       20.54       36.97     13.27 o 
  -3 -14   8        0.02        0.00     11.38 o 
  -2 -14   8        0.19        0.00     11.38 o 
  -1 -14   8       18.99        0.00     12.32 o 
   0 -14   8       36.47       54.04     23.70 o 
   1 -14   8       31.39       21.80     19.91 o 
   2 -14   8      113.87      117.55     28.44 o 
   3 -14   8        7.62       35.08     22.75 o 
   4 -14   8       16.28        0.95     20.86 o 
   5 -14   8        7.53        0.00     21.80 o 
  -8 -13   8       19.50       19.91     21.80 o 
  -7 -13   8       42.89       48.35     23.70 o 
  -6 -13   8       62.62       64.47     15.17 o 
  -5 -13   8        1.92        0.00     10.43 o 
  -4 -13   8        1.40       22.75     15.17 o 
  -3 -13   8        1.54        0.00      9.48 o 
  -2 -13   8        6.74        0.00      9.48 o 
  -1 -13   8        9.32        0.00     10.43 o 
   0 -13   8       30.68       21.80     17.06 o 
   1 -13   8        5.92       17.06     17.06 o 
   2 -13   8       49.68       54.99     22.75 o 
   3 -13   8       22.71       41.71     19.91 o 
   4 -13   8        3.27        0.00     16.12 o 
   5 -13   8        6.24       13.27     20.86 o 
   6 -13   8        0.67        0.95     18.96 o 
   7 -13   8        2.65        3.79     20.86 o 
 -10 -12   8        9.67        0.00     14.22 o 
  -9 -12   8       17.30        3.79     14.22 o 
  -8 -12   8        3.86        0.00     11.38 o 
  -7 -12   8       15.73       24.65     13.27 o 
  -6 -12   8       37.49       37.92     14.22 o 
  -5 -12   8       42.85       49.30     13.27 o 
  -4 -12   8       16.36       12.32     11.38 o 
  -3 -12   8        9.92        0.00     18.96 o 
  -2 -12   8        4.20        7.58     10.43 o 
  -1 -12   8       36.99       57.83     12.32 o 
   0 -12   8      112.00       91.01     16.12 o 
   1 -12   8        0.35        0.00     13.27 o 
   2 -12   8       79.07       93.85     23.70 o 
   3 -12   8        2.08        0.95     14.22 o 
   4 -12   8       19.52       61.62     19.91 o 
   5 -12   8       88.45      127.04     24.65 o 
   6 -12   8       20.41        7.58     18.01 o 
   7 -12   8       21.62       25.60     13.27 o 
   8 -12   8       40.15       20.86     18.01 o 
   9 -12   8        0.66        0.00     18.01 o 
 -11 -11   8       26.01        7.58     15.17 o 
 -10 -11   8        9.86       33.18     14.22 o 
  -9 -11   8       22.99       23.70     13.27 o 
  -8 -11   8        8.73        9.48     12.32 o 
  -7 -11   8       12.87       18.96     12.32 o 
  -6 -11   8       29.91       50.25     13.27 o 
  -5 -11   8      148.16      137.46     17.06 o 
  -4 -11   8       38.73       54.04     13.27 o 
  -3 -11   8      159.70      154.53     17.06 o 
  -2 -11   8        0.66        0.00      8.53 o 
  -1 -11   8       45.19       24.65     10.43 o 
   0 -11   8      140.60      140.31     15.17 o 
   1 -11   8       17.87        8.53      8.53 o 
   2 -11   8       46.10       42.66     16.12 o 
   3 -11   8       55.73       56.88     18.01 o 
   4 -11   8        8.20       13.27     15.17 o 
   5 -11   8       11.17       11.38     10.43 o 
   6 -11   8        9.61       11.38     10.43 o 
   7 -11   8        6.87        0.00      9.48 o 
   8 -11   8        8.31        0.00     10.43 o 
   9 -11   8        8.38       22.75     14.22 o 
  10 -11   8       41.91       42.66     20.86 o 
 -12 -10   8        5.41       12.32     15.17 o 
 -11 -10   8       42.22       47.40     16.12 o 
 -10 -10   8       22.58        7.58     13.27 o 
  -9 -10   8        0.04        0.00     11.38 o 
  -8 -10   8       18.30       15.17     12.32 o 
  -7 -10   8        2.23        5.69     10.43 o 
  -6 -10   8        7.95       31.28     12.32 o 
  -5 -10   8       95.13      109.97     14.22 o 
  -4 -10   8       18.66        7.58      9.48 o 
  -3 -10   8       48.00       31.28     14.22 o 
  -2 -10   8        8.87        0.00      7.58 o 
  -1 -10   8       27.06       19.91      9.48 o 
   0 -10   8       31.49       21.80      9.48 o 
   1 -10   8        1.26        4.74     15.17 o 
   2 -10   8       12.92       20.86     13.27 o 
   3 -10   8      258.48      269.24     18.01 o 
   4 -10   8        2.71        0.95      7.58 o 
   5 -10   8      199.48      218.05     18.96 o 
   6 -10   8        3.53       11.38      9.48 o 
   7 -10   8       13.70       13.27      9.48 o 
   8 -10   8       82.61       91.01     14.22 o 
   9 -10   8        0.18        0.00     11.38 o 
  10 -10   8       20.80       24.65     18.01 o 
  11 -10   8       27.38       41.71     22.75 o 
 -13  -9   8        9.12       11.38     23.70 o 
 -12  -9   8        1.04        6.64     13.27 o 
 -11  -9   8       60.00       74.89     17.06 o 
 -10  -9   8       45.97       41.71     14.22 o 
  -9  -9   8      217.68      242.69     32.23 o 
  -8  -9   8       71.51       62.57     14.22 o 
  -7  -9   8       25.59       23.70     11.38 o 
  -6  -9   8      341.62      300.52     22.75 o 
  -5  -9   8        2.75        8.53      9.48 o 
  -4  -9   8      215.98      253.12     18.96 o 
  -3  -9   8        7.21        3.79     12.32 o 
  -2  -9   8       19.19        0.00     12.32 o 
  -1  -9   8       27.77       27.49      7.58 o 
   0  -9   8       96.26       80.58     10.43 o 
   1  -9   8       24.02       18.96      6.64 o 
   2  -9   8       21.69       23.70      5.69 o 
   3  -9   8       37.55       32.23      6.64 o 
   4  -9   8       88.86       86.27     18.96 o 
   5  -9   8       32.73       22.75      9.48 o 
   6  -9   8      216.64      194.34     17.06 o 
   7  -9   8       33.70       29.39     10.43 o 
   8  -9   8        3.15        0.00      7.58 o 
   9  -9   8       43.15       42.66     16.12 o 
  10  -9   8       35.44       45.51     13.27 o 
  11  -9   8       19.41       10.43     18.01 o 
  12  -9   8       25.44       28.44     22.75 o 
 -13  -8   8        8.99        0.00     19.91 o 
 -12  -8   8       17.50       42.66     15.17 o 
 -11  -8   8       63.31       58.78     18.01 o 
 -10  -8   8       85.32       91.96     15.17 o 
  -9  -8   8        8.24       11.38     10.43 o 
  -8  -8   8        6.73       10.43      9.48 o 
  -7  -8   8      334.84      357.40     63.52 o 
  -6  -8   8        5.13       16.12      9.48 o 
  -5  -8   8       82.62       61.62     25.60 o 
  -4  -8   8      224.39      190.55     17.06 o 
  -3  -8   8        0.06        0.00      7.58 o 
  -2  -8   8      152.96      166.85     18.96 o 
  -1  -8   8      231.56      277.77     23.70 o 
   0  -8   8        0.68        0.00     10.43 o 
   1  -8   8       48.74       65.41      6.64 o 
   2  -8   8        0.21        1.90      6.64 o 
   3  -8   8       13.59       19.91     10.43 o 
   4  -8   8      310.83      293.89     22.75 o 
   5  -8   8      160.67      156.42     15.17 o 
   6  -8   8        1.51        0.95      7.58 o 
   7  -8   8       74.23       92.91     21.80 o 
   8  -8   8      236.66      209.51     18.01 o 
   9  -8   8        0.75        0.00      8.53 o 
  10  -8   8        7.39        7.58     15.17 o 
  11  -8   8      175.30      161.16     30.34 o 
  12  -8   8        1.64        6.64     17.06 o 
  13  -8   8       79.37       75.84     26.54 o 
 -14  -7   8       15.18        8.53     21.80 o 
 -13  -7   8        5.94        1.90     19.91 o 
 -12  -7   8       39.33       25.60     14.22 o 
 -11  -7   8       18.21        9.48     10.43 o 
 -10  -7   8      238.63      228.47     20.86 o 
  -9  -7   8        1.37        0.00     12.32 o 
  -8  -7   8       47.52       51.19     16.12 o 
  -7  -7   8        0.91        3.79      8.53 o 
  -6  -7   8      449.87      461.69     23.70 o 
  -5  -7   8       43.36       47.40     10.43 o 
  -4  -7   8      613.46      611.47     26.54 o 
  -3  -7   8      474.70      474.01     27.49 o 
  -2  -7   8     1115.56     1133.84     60.67 o 
  -1  -7   8       18.12       16.12      8.53 o 
   0  -7   8      972.43      863.65     38.87 o 
   1  -7   8      153.79      169.70     18.96 o 
   2  -7   8     1478.08     1422.98     34.13 o 
   3  -7   8      542.20      476.86     53.09 o 
   4  -7   8      669.76      690.16     27.49 o 
   5  -7   8      263.52      267.34     18.01 o 
   6  -7   8      867.06      915.79     34.13 o 
   7  -7   8       42.04       54.04     13.27 o 
   8  -7   8      227.71      276.82     18.96 o 
   9  -7   8      318.97      319.48     21.80 o 
  10  -7   8      111.28       97.65     16.12 o 
  11  -7   8       73.80       63.52     18.96 o 
  12  -7   8        0.36        5.69     16.12 o 
  13  -7   8       61.71       45.51     23.70 o 
  14  -7   8       76.42      106.18     27.49 o 
 -14  -6   8       77.79       99.54     29.39 o 
 -13  -6   8       95.94       73.00     26.54 o 
 -12  -6   8        8.53        5.69     11.38 o 
 -11  -6   8      111.84      101.44     16.12 o 
 -10  -6   8        0.02        0.00      8.53 o 
  -9  -6   8       26.27       31.28     11.38 o 
  -8  -6   8      492.95      503.40     53.09 o 
  -7  -6   8      256.75      219.94     30.34 o 
  -6  -6   8     1758.48     1707.39     54.04 o 
  -5  -6   8     1442.56     1369.89     44.56 o 
  -4  -6   8      130.98      125.14     11.38 o 
  -3  -6   8      733.87      660.77     26.54 o 
  -2  -6   8      253.91      222.79     15.17 o 
  -1  -6   8       65.23       98.59     12.32 o 
   0  -6   8        0.22        7.58      3.79 o 
   1  -6   8      222.65      205.72      9.48 o 
   2  -6   8      136.85      162.11      8.53 o 
   3  -6   8     2486.61     2389.02     54.99 o 
   4  -6   8      770.44      716.71     22.75 o 
   5  -6   8     1011.31     1053.25     36.02 o 
   6  -6   8     2254.55     2241.13     66.36 o 
   7  -6   8      239.77      268.29     44.56 o 
   8  -6   8        3.15        0.00      6.64 o 
   9  -6   8        3.60        5.69      7.58 o 
  10  -6   8       36.23       31.28     12.32 o 
  11  -6   8      311.78      316.64     20.86 o 
  12  -6   8       20.68        0.95     14.22 o 
  13  -6   8       29.40        0.95     18.01 o 
  14  -6   8       70.48       85.32     25.60 o 
 -15  -5   8        4.37        1.90     18.96 o 
 -14  -5   8       21.39       54.99     21.80 o 
 -13  -5   8      323.75      352.66     38.87 o 
 -12  -5   8       74.70       85.32     22.75 o 
 -11  -5   8       15.22       10.43     10.43 o 
 -10  -5   8       40.58       36.02     10.43 o 
  -9  -5   8        0.01        0.00      7.58 o 
  -8  -5   8      577.57      540.37     30.34 o 
  -7  -5   8        0.77        0.00      7.58 o 
  -6  -5   8        0.08        0.00      8.53 o 
  -5  -5   8       68.11       66.36      9.48 o 
  -4  -5   8      209.77      219.94     14.22 o 
  -3  -5   8       18.91       21.80      3.79 o 
  -2  -5   8       76.15       73.00      4.74 o 
  -1  -5   8      378.36      313.80     11.38 o 
   0  -5   8      620.24      664.56     24.65 o 
   1  -5   8      413.57      412.39     18.96 o 
   2  -5   8        0.37        0.00      2.84 o 
   3  -5   8        6.03       15.17      7.58 o 
   4  -5   8       33.30       44.56      6.64 o 
   5  -5   8       45.02       35.08      7.58 o 
   6  -5   8      725.95      660.77     61.62 o 
   7  -5   8      474.83      435.14     20.86 o 
   8  -5   8      207.91      181.07     15.17 o 
   9  -5   8      101.12      100.49     22.75 o 
  10  -5   8      224.35      251.23     18.01 o 
  11  -5   8      129.36      146.00     26.54 o 
  12  -5   8       11.44       16.12     10.43 o 
  13  -5   8       80.59       54.99     21.80 o 
  14  -5   8       94.28       81.53     24.65 o 
  15  -5   8        4.87        0.00     17.06 o 
 -15  -4   8       49.68       59.73     22.75 o 
 -14  -4   8        6.23       13.27     18.96 o 
 -13  -4   8       40.49       23.70     18.96 o 
 -12  -4   8        1.75        0.00     14.22 o 
 -11  -4   8       13.25       13.27      8.53 o 
 -10  -4   8       63.90       74.89     12.32 o 
  -9  -4   8        6.32        9.48      5.69 o 
  -8  -4   8       95.13       94.80     11.38 o 
  -7  -4   8       53.17       68.26     18.01 o 
  -6  -4   8      117.02      108.07     14.22 o 
  -5  -4   8      714.73      706.28     26.54 o 
  -4  -4   8      272.91      216.15     14.22 o 
  -3  -4   8      135.12      132.72     10.43 o 
  -2  -4   8      862.85      876.92     28.44 o 
  -1  -4   8        8.31       17.06      4.74 o 
   0  -4   8       31.33       36.02      6.64 o 
   1  -4   8      218.82      168.75     18.96 o 
   2  -4   8      195.68      162.11      8.53 o 
   3  -4   8      426.55      450.31     15.17 o 
   4  -4   8       32.80       36.02      5.69 o 
   5  -4   8       79.00       79.63      9.48 o 
   6  -4   8      669.04      579.24     23.70 o 
   7  -4   8       85.89       85.32      9.48 o 
   8  -4   8      175.57      184.86     15.17 o 
   9  -4   8       93.95       81.53     17.06 o 
  10  -4   8        3.52        0.00      6.64 o 
  11  -4   8      146.55      127.98     14.22 o 
  12  -4   8        5.71        2.84      8.53 o 
  13  -4   8      143.47      130.83     26.54 o 
  14  -4   8      189.07      212.36     34.13 o 
  15  -4   8       22.60       48.35     23.70 o 
 -15  -3   8        1.19       10.43     17.06 o 
 -14  -3   8        0.07        0.00     17.06 o 
 -13  -3   8      228.58      220.89     32.23 o 
 -12  -3   8       35.14       54.99     18.01 o 
 -11  -3   8      181.77      199.08     17.06 o 
 -10  -3   8      711.83      383.00     23.70 o 
  -9  -3   8      239.75      197.19     16.12 o 
  -8  -3   8      488.07      556.49     23.70 o 
  -7  -3   8      330.06      333.70     45.51 o 
  -6  -3   8       37.01       32.23      6.64 o 
  -5  -3   8      157.03      149.79     15.17 o 
  -4  -3   8        5.26       11.38      8.53 o 
  -3  -3   8      374.68      334.65     18.96 o 
  -2  -3   8     2135.28     2042.04     56.88 o 
  -1  -3   8      312.14      295.78     14.22 o 
   0  -3   8     2280.41     2392.81     65.41 o 
   1  -3   8      935.26     1039.03     39.82 o 
   2  -3   8     2083.50     1904.58     77.74 o 
   3  -3   8      636.20      677.84     21.80 o 
   4  -3   8      712.28      700.59     33.18 o 
   5  -3   8       52.46       33.18      8.53 o 
   6  -3   8       14.91       13.27      6.64 o 
   7  -3   8       40.20       64.47     11.38 o 
   8  -3   8      323.83      310.00     18.01 o 
   9  -3   8       12.34       18.96     12.32 o 
  10  -3   8       10.71        9.48      8.53 o 
  11  -3   8        0.01        0.00      7.58 o 
  12  -3   8       56.52       60.67     11.38 o 
  13  -3   8      100.30       66.36     13.27 o 
  14  -3   8       17.31       31.28     18.01 o 
  15  -3   8       11.50        5.69     18.01 o 
  16  -3   8       42.63       27.49     21.80 o 
 -16  -2   8       41.77       20.86     20.86 o 
 -15  -2   8       84.65       39.82     19.91 o 
 -14  -2   8       63.09       71.10     21.80 o 
 -13  -2   8        1.77        0.95     13.27 o 
 -12  -2   8       88.91       64.47     18.96 o 
 -11  -2   8       12.47        9.48     14.22 o 
 -10  -2   8       79.47      112.81     11.38 o 
  -9  -2   8        0.14        0.00      6.64 o 
  -8  -2   8      155.68      160.22     18.96 o 
  -7  -2   8      284.04      280.61     15.17 o 
  -6  -2   8      249.30      274.93     15.17 o 
  -5  -2   8       14.94       15.17      5.69 o 
  -4  -2   8       71.99       75.84      8.53 o 
  -3  -2   8      207.67      199.08     22.75 o 
  -2  -2   8      628.11      572.61     20.86 o 
  -1  -2   8      203.64      157.37      9.48 o 
   0  -2   8        4.83       12.32      3.79 o 
   1  -2   8       24.33        2.84      6.64 o 
   2  -2   8      164.73      185.81      9.48 o 
   3  -2   8       41.17       55.93      3.79 o 
   4  -2   8       24.41       21.80      7.58 o 
   5  -2   8      347.58      331.81     23.70 o 
   6  -2   8       47.66       37.92     11.38 o 
   7  -2   8        3.81        0.00      7.58 o 
   8  -2   8       51.82       47.40     11.38 o 
   9  -2   8      209.94      205.72     19.91 o 
  10  -2   8      102.62      109.97     12.32 o 
  11  -2   8      198.79      218.05     17.06 o 
  12  -2   8        1.00        0.95      8.53 o 
  13  -2   8       10.77       40.76     10.43 o 
  14  -2   8       84.15       39.82     19.91 o 
  15  -2   8      187.46      231.32     36.02 o 
  16  -2   8       16.55        0.00     18.96 o 
 -16  -1   8       30.29       39.82     22.75 o 
 -15  -1   8       28.20       46.45     20.86 o 
 -14  -1   8        7.18        0.00     15.17 o 
 -13  -1   8       25.15       44.56     17.06 o 
 -12  -1   8        0.24        2.84     12.32 o 
 -11  -1   8       12.39        4.74     12.32 o 
 -10  -1   8      283.36      242.69     36.02 o 
  -9  -1   8       68.58       57.83      9.48 o 
  -8  -1   8      188.90      167.80     11.38 o 
  -7  -1   8        5.05        2.84      4.74 o 
  -6  -1   8       23.89       31.28      5.69 o 
  -5  -1   8     1840.22     1814.52     50.25 o 
  -4  -1   8      684.89      564.07     24.65 o 
  -3  -1   8      869.68      749.89     23.70 o 
  -2  -1   8      406.84      361.20     32.23 o 
  -1  -1   8      189.66      247.43     12.32 o 
   0  -1   8      514.51      515.72     19.91 o 
   1  -1   8      137.54       84.37     14.22 o 
   2  -1   8      368.09      370.68     16.12 o 
   3  -1   8     3835.26     3736.16    144.10 o 
   4  -1   8      830.91      627.59     30.34 o 
   5  -1   8      278.24      267.34     20.86 o 
   6  -1   8     1762.16     1734.88     68.26 o 
   7  -1   8       75.18       89.11     13.27 o 
   8  -1   8     1399.56     1479.86     63.52 o 
   9  -1   8      472.82      431.35     28.44 o 
  10  -1   8       19.19        5.69      9.48 o 
  11  -1   8      174.81      127.04     17.06 o 
  12  -1   8        1.05        0.00      6.64 o 
  13  -1   8       27.73       10.43      9.48 o 
  14  -1   8      130.24      176.33     30.34 o 
  15  -1   8      355.32      315.69     39.82 o 
  16  -1   8        2.89        0.00     16.12 o 
 -16   0   8       53.43       82.48     25.60 o 
 -15   0   8       36.44       48.35     18.96 o 
 -14   0   8       50.78       58.78     20.86 o 
 -13   0   8       11.20       12.32     15.17 o 
 -12   0   8      126.89      181.07     19.91 o 
 -11   0   8      980.43      925.27     75.84 o 
 -10   0   8        0.34        0.00     10.43 o 
  -9   0   8      165.98      177.28     22.75 o 
  -8   0   8      633.77      601.99     23.70 o 
  -7   0   8     2168.47     2009.81     81.53 o 
  -6   0   8      123.79      135.57     12.32 o 
  -5   0   8      730.15      623.80     53.09 o 
  -4   0   8       73.49       60.67      6.64 o 
  -3   0   8      415.63      404.81     15.17 o 
  -2   0   8     4729.42     5267.21    129.88 o 
  -1   0   8     1664.36     1653.35     46.45 o 
   0   0   8      570.02      446.52     16.12 o 
   1   0   8      636.09      566.92     18.01 o 
   2   0   8     2097.44     2297.06     63.52 o 
   3   0   8      460.11      406.70     43.61 o 
   4   0   8      818.44      954.66     37.92 o 
   5   0   8      298.30      242.69     21.80 o 
   6   0   8       46.48       81.53     11.38 o 
   7   0   8      213.50      194.34     17.06 o 
   8   0   8        8.47        3.79      8.53 o 
   9   0   8      401.00      310.00     22.75 o 
  10   0   8      651.36      602.94     33.18 o 
  11   0   8       22.68       12.32     11.38 o 
  12   0   8       43.81       51.19     13.27 o 
  13   0   8       18.30       22.75      9.48 o 
  14   0   8      124.15      144.10     16.12 o 
  15   0   8        9.19        4.74     16.12 o 
  16   0   8        0.30        0.00     17.06 o 
  17   0   8        8.76        6.64     18.96 o 
 -16   1   8      100.46      109.02     28.44 o 
 -15   1   8        2.85        2.84     17.06 o 
 -14   1   8       47.88       50.25     18.01 o 
 -13   1   8       31.43       50.25     12.32 o 
 -12   1   8        3.98        5.69      9.48 o 
 -11   1   8        3.79        1.90      7.58 o 
 -10   1   8      667.25      603.89     25.60 o 
  -9   1   8      685.91      648.45     38.87 o 
  -8   1   8      236.35      212.36     33.18 o 
  -7   1   8     1017.96     1023.86     30.34 o 
  -6   1   8       76.58       73.95      7.58 o 
  -5   1   8      617.51      564.07     42.66 o 
  -4   1   8      224.15      199.08     22.75 o 
  -3   1   8     1448.22     1579.41     42.66 o 
  -2   1   8     1223.57     1353.78     37.92 o 
  -1   1   8     1655.05     2125.47     55.93 o 
   0   1   8     6182.33     6705.37    159.27 o 
   1   1   8      866.27      828.57     28.44 o 
   2   1   8    12145.62    13630.67    344.13 o 
   3   1   8      499.45      547.96     22.75 o 
   4   1   8      582.89      632.33     19.91 o 
   5   1   8      926.01      868.39     41.71 o 
   6   1   8     2874.58     2827.00    108.07 o 
   7   1   8     1296.37     1343.35     58.78 o 
   8   1   8      482.87      602.94     18.01 o 
   9   1   8      119.64      100.49     15.17 o 
  10   1   8        4.16        0.00      7.58 o 
  11   1   8       47.18       45.51     13.27 o 
  12   1   8      230.35      170.64     18.96 o 
  13   1   8      126.16      139.36     19.91 o 
  14   1   8       79.42      100.49     15.17 o 
  15   1   8       18.34        5.69     15.17 o 
  16   1   8      114.38       93.85     26.54 o 
  17   1   8        6.10        0.00     18.96 o 
 -16   2   8        0.33        0.00     18.01 o 
 -15   2   8      280.47      354.56     38.87 o 
 -14   2   8        0.74        7.58     11.38 o 
 -13   2   8       29.10       36.02     13.27 o 
 -12   2   8        0.13        0.00      8.53 o 
 -11   2   8       37.88       25.60      9.48 o 
 -10   2   8       29.15       36.97      9.48 o 
  -9   2   8        1.13        0.00      6.64 o 
  -8   2   8      115.04      109.02     12.32 o 
  -7   2   8       17.37       12.32      3.79 o 
  -6   2   8     1192.40     1253.29     36.97 o 
  -5   2   8     4254.95     4177.94    107.13 o 
  -4   2   8       29.66       15.17      4.74 o 
  -3   2   8      279.94      295.78     12.32 o 
  -2   2   8       69.86       81.53      7.58 o 
  -1   2   8     5010.10     5604.71    146.00 o 
   0   2   8        8.44       23.70      5.69 o 
   1   2   8     5823.90     6854.20    164.01 o 
   2   2   8      700.18      885.45     24.65 o 
   3   2   8      160.96      116.61      8.53 o 
   4   2   8     2685.78     2669.63     71.10 o 
   5   2   8      562.07      618.11     26.54 o 
   6   2   8        0.34        0.00      2.84 o 
   7   2   8       41.82       52.14      5.69 o 
   8   2   8      147.63      113.76      6.64 o 
   9   2   8      852.43      824.78     25.60 o 
  10   2   8      385.26      348.87     24.65 o 
  11   2   8        0.92        0.00      9.48 o 
  12   2   8        5.76       18.96     12.32 o 
  13   2   8       34.39       47.40     14.22 o 
  14   2   8        0.01        0.00     11.38 o 
  15   2   8       10.35        0.00     10.43 o 
  16   2   8        7.13        0.00     15.17 o 
  17   2   8       11.11       17.06     19.91 o 
 -16   3   8       12.89        0.00     17.06 o 
 -15   3   8       61.90       54.04     14.22 o 
 -14   3   8       87.40       46.45     15.17 o 
 -13   3   8       73.90       74.89     13.27 o 
 -12   3   8        5.73        0.00      8.53 o 
 -11   3   8      274.32      235.11     18.96 o 
 -10   3   8      203.53      196.24     18.01 o 
  -9   3   8      373.62      352.66     19.91 o 
  -8   3   8      249.61      204.77     21.80 o 
  -7   3   8      339.26      396.27     15.17 o 
  -6   3   8      190.93      178.23      9.48 o 
  -5   3   8      100.66       87.22      6.64 o
[truncated: 320,453 more chars]
